# Supplementary material for: Single-cell multi-omics identifies chronic inflammation as a driver of TP53-mutant leukemic evolution
Source: Nat Genet. 2023 Sep 4;55(9):1531–41. doi: 10.1038/s41588-023-01480-1 (PMC10484789; doi:10.1038/s41588-023-01480-1)
Supplement: Supplementary file 3 — Supplementary Table 1: Clinical details. Supplementary Table 2: Top 100 DE genes. Supplementary Table 3: Genesets. Supplementary Table 4: Signatures. Supplementary Table 5: DGE and GSEA CP. Supplementary Table 6: Primers. Supplementary Table 7: Antibodies. Supplementary Table 8: Genotyping statistics. [file 41588_2023_1480_MOESM3_ESM.xlsx]

## Sheet: TableS1. Clinical Details
Supplementary Table 1. Clinical and genetic details from healthy donors and patients included in the study.
Patient_ID	Source (MNCs, PB/BM)	Sex	Age	AML subtype diagnosis	MPN subtype and diagnosis date(s)	MPN Latency	Mutation at MPN stage (JAK2/CALR)	MPN treatment	% blasts (tissue)	WBC (x10^9/L)	Hb (g/L)	Ht	Platelets (x10^9/L)	Survival	Disease stage	TARGET-seq	In vitro experiments/PDX	TP53 mutations (n)	TP53 mutation (type)	TP53 mutation (VAF)	chr17p13.1 CNA	Karyotype
IF0131	MNCs (PB)	Female	60	MPN-AP	ET (age 53); MF (age 60)	7 years	JAK2 V617F	Ruxolitinib	10-15% (trephine); CD34+CD117+CD68+	3.29	64	0.207	185	deceased (162 days from MPN-AP diagnosis)	TP53-sAML	Yes	Yes	2	c.814G>A p.Val272Met; c.672+1G>C	13.56; 11.81	Normal	Complex (>3)
IF0308	MNCs (PB & BM)	Female	74	AML NOS	ET (age 64), MF (age 71)	10 years	CALR type 1	Hydroxyurea (age 64), Anagrelide (age 67)	75% (BM aspirate)	24.4	79	0.252	285	deceased (309 days after diagnosis)	TP53-sAML	Yes	No	1	c.742C>T p.Arg248Trp	99.21	Loss	Complex (>3)
IF0318	MNCs (PB)	Male	73	MPN-BP	NA	NA	CALR type 2	Ruxolitinib and azacitidine (age 73)	60% (trephine)	34.2	85	0.264	306	deceased (175 days after diagnosis)	TP53-sAML	Yes	No	2	c.722C>G p.Ser241Cys; c.818G>A p.Arg273His	39.34; 38.12	Normal	Complex (>3)
IF0391	MNCs (PB)	Male	68	MPN-BP	ET (age 66)	2 years	JAK2 V617F	Hydroxyurea (age 40)	20% (BM aspirate)	1.2	69	0.2	61	deceased (22 days after diagnosis)	TP53-sAML	Yes	Yes	1	c.524G>A p.Arg175His	40.24	Loss	Complex (>3)
IF0392	MNCs (PB)	Male	65	MPN-AP	ET (age 38)	27 years	JAK2 V617F	Hydroxyurea (age 65)	17% (BM aspirate)	15.2	87	0.26	6	deceased (134 days after diagnosis)	TP53-sAML	Yes	Yes	1	c.647T>G p.Val216Gly	92.88	Loss	2 (del5q; del17p)
IF0397	MNCs (PB)	Male	67	MPN-BP	PV (age 53), MF (age 64)	3 years	JAK2 V617F	Hydroxyurea (age54), Ruxolitinib (age 64)	27 % (BM aspirate)	126.8	84	0.306	4	deceased (29 days after diagnosis)	TP53-sAML	No	No	1	c.919+1G>A	43.56	LOH	Complex (>3)
IF0394	MNCs (PB)	Male	79	MPN-BP	PV (age 70)	9 years	JAK2 V617F	Hydroxyurea (age 71), Anagrelide (age 72)	80% (BM aspirate)	2	90	NA	187	deceased (19 days after diagnosis)	TP53-sAML	No	No	1	c.440T>A p.Val147Asp	77.78	Normal	Complex (>3)
IF0316	MNCs (PB)	Male	73	AML NOS	PV (age 63)	10 years	JAK2 V617F	Hydroxyurea (unknown)	40% (blood)	4.6	95	0.301	376	deceased (188 days after diagnosis)	TP53-sAML	No	No	1	c.742C>G p.Arg248Gly	93.66	Normal	Complex (>3)
IF0337	MNCs (PB)	Male	70	MPN-BP	ET (age 64)	6 years	CALR type 2	Hydroxyurea, Aspirin (both age 65)	20% (BM aspirate); CD34+CD117+HLADR+CD71+CD33+	3.1	87	0.26	44	deceased (249 days after diagnosis)	TP53-sAML	No	No	1	c.734G>A p.Gly245Asp	28.95	Loss	Complex (>3)
IF0395	MNCs (BM)	Female	78	MPN-BP (age 78)	PV (age 65)	13 years	JAK2 V617F	Hydroxyurea (age 65)	26% (BM aspirate)	24	91	NA	10	deceased (252 days after diagnosis)	TP53-sAML	No	No	1	c.746G>T p.Arg249Met	68.33	Loss	Complex (>3)
IF0396	MNCs (PB)	Male	74	MPN-BP (age 74)	ET (age 66), MF (date unknown)	8 years	CALR type 1	Hydroxyurea (date unknown)	70% (BM aspirate)	3.3	94	NA	128	deceased (80 days after diagnosis)	TP53-sAML	No	No	1	c.818G>A p.Arg273His	88.06	Normal	Complex (>3)
GR008	MNCs (PB)	Male	71	AML-M5	ET (age 38)	33 years	CALR type 1	Hydroxyurea + anagrelide (age 71)	63% (BM aspirate)	31	79	0.239	70	deceased (2 months after diagnosis)	TP53-sAML	No	No	1	c.949C>T/ p.Gln317*	74	NA	NA
GR009	CD34+(PB)	Female	66	AML	ET (age 59)	7 years	JAK2 V617F	Hydroxyurea (age 59)	44% (BM aspirate)	14.2	105	0.305	14	deceased (44 days after diagnosis)	TP53-sAML	No	No	1	c.742C>T/ p.Arg248Trp	95	Loss	Complex (>3)
GR010	CD34+(PB)	Female	84	AML	ET (age 80), MF (age 83)	4 years	JAK2 V617F	Hydroxyurea + anagrelide (age 80), Ruxolitinib (age 83)	14% (BM aspirate)	13	107	0.333	45	deceased (87 days after diagnosis)	TP53-sAML	No	No	1	c.742C>T/ p.Arg248Trp	42	Normal	Monosomy 7
GR011	MNCs (PB)	Female	75	AML-M2	PV (age 70)	6 years	JAK2 V617F	Hydroxyurea	52% (BM aspirate)	38.1	105	0.3	52	deceased (167 days after diagnosis)	TP53-sAML	No	No	1	p.R175H	80	NA	NA
GR012	CD34+(PB)	Male	76	AML	PV (age 51)	25 yers	JAK2 V617F	Pipobroman	23% (blood)	8.9	109	0.347	65	NA	TP53-sAML	No	No	2	c.1146delA/p.Lys382fs; c.434T>C/p.Leu145Pro	49; 24	NA	NA
GR013	MNCs (PB)	Male	75	AML	PV (age 71)	4 years	JAK2 V617F	NA	40% (BM aspirate)	15.7	88	0.256	50	deceased (<1 month after diagnosis)	TP53-sAML	No	No	1	c.817C>T/ p.Arg273Cys	95	Loss	Complex (>3)
GR014	MNCs (PB)	Female	72	AML-M6	ET (age 52)	20 years	JAK2 Y813D	Hydroxyurea (age 52-70), pipobroman (age 70-72)	55% (BM aspirate)	1.9	86	0.251	10	NA	TP53-sAML	No	No	3	c.646G>A/ p.Val216Met; c.526T>G/ p.Cys176Gly; c.415A>G/ p.Lys139Glu	30; 11; 5	LOH	Complex (>3)
GR015	CD34+(PB)	Female	67	AML	MF (age 64)	3 years	JAK2 V617F	Lenalidomide (age 64)	24% (blood)	8.2	69	NA	7	deceased (23 days after diagnosis)	TP53-sAML	No	No	1	c.796G>A/ p.Gly266Arg	99	Normal	Complex (>3)
GR016	MNCs (PB)	Male	63	AML-M6	PV (age 53)	10 years	JAK2 V617F	Hydroxyurea (age 53-63)	17% (BM aspirate)	3.8	61	0.18	136	deceased (4 years after diagnosis)	TP53-sAML	No	No	2	c.659A>G/ p.Tyr220Cys; c.742C>T/ p.Arg248Trp	50; 42	Normal	Complex (>3)
GR017	MNCs (PB)	Male	56	AML	ET, MF (age 46)	10 years	CALR type 1	No treatment	25% (BM aspirate)	4.1	89	0.273	165	deceased (19 days after diagnosis)	TP53-sAML	No	No	1	c.730G>T/ p.Gly244Cys	51	NA	NA
GR018	CD34+(PB)	Male	80	AML	PV (age 71)	9 years	NA	Pipobroman	54% (BM aspirate)	2.2	95	0.268	3	NA	TP53-sAML	No	No	1	c.404G>T/ p.Cys135Phe	95	NA	NA
GR019	MNCs (PB)	Female	86	AML	PV (age 69)	17 years	JAK2 V617F	Hydroxyurea (date unknown), pipobroman (age 83)	20% (blood)	3.5	83	0.246	64	deceased (381 days after diagnosis)	TP53-sAML	No	No	1	c.151G>T/ p.Glu51*	55	NA	NA
GR001	NGS on MNCs (PB)	Female	76	AML	ET (date unknown, before age 72)	NA	CALR type 2	Aspirin (age 72-76), Hydroxyurea (age74-75)	49% (BM aspirate)	10	84	0,26	100	deceased (158 days after diagnosis)	TP53-sAML	Yes	Yes	2	c.477_483dupCATGGCC p.Ile162Hisfs*21; c.833C>T p.Pro278Leu	37; 28	NA	NA
GR002	MNCs (PB)	Female	66	MPN-BP	ET (age 52), MF (date unknown)	14 years	JAK2 V617F	Hydroxyurea (age 52-66)	70% (BM aspirate)	2.7	85	NA	864	deceased (4 months after diagnosis)	TP53-sAML	Yes	No	2	c.520A>T/ p.Arg174Trp; c.309C>A/ p.Tyr103*	39; 33	Normal	Complex (>3)
IF0393	MNCs (PB)	Male	72	MPN-BP	ET (age 66); MF (age71)	6 years	JAK2 V617F	Ruxolitinib (age 71)	20% (BM aspirate)	98.7	89	NA	44	deceased (181 days after diagnosis)	TP53-sAML	Yes	Yes	1	c.641A>G p.His214Arg	98.04	Normal	1 (chr20q11.22-13.2 loss)
GR003	MNCs (PB)	Female	63	AML-M7	ET (age 59)	4 years	JAK2 V617F	Hydroxyurea + Aspirin (age 59-63)	27,1% (PB)	3.2	65	0.21	83	deceased (18 months after diagnosis)	TP53-sAML and pre-TP53-sAML	Yes	No	1	c.725G>T/ p.Cys242Phe	86	Loss	Complex (>3)
GR020	MNCs (PB)	Male	73	AML	ET (age 59)	14 years	JAK2 V617F	Hydroxyurea (age 59); Pipobroman (age 67)	20% (BM aspirate)	15.6	87	0.27	56	NA	TP53-sAML and pre-TP53-sAML	No	No	1	c.135delG/ p.Leu45fs	76	NA	NA
GR004	MNCs (PB)	Female	64	AML	PV (age 51), MF (date unknown)	13 years	JAK2 V617F	Hydroxyurea (age 51-56); Pipobroman (age 56-64)	30% (BM aspirate)	2.9	101	0.29	19	deceased (18 months after diagnosis)	TP53-sAML and pre-TP53-sAML	Yes	No	2	c.700T>C/ p.Tyr234His; c.1039_1051delGCCTTGGAACTCA/ p.Ala347fs	43; 26	normal	Complex (>3)
GR005	MNCs (PB)	Female	81	AML	PV (age 67)	14 years	JAK2 V617F	Hydroxyurea (age 77-81)	18% (BM aspirate)	17.8	103	0.34	223	deceased (19 months after diagnosis)	TP53-sAML and pre-TP53-sAML	Yes	No	2	c.659A>G/ p.Tyr220Cys; c.902_903insC/ p.Pro301_Gly302fs	33; 21	Normal	Complex (>3)
GR006	MNCs (PB)	Male	73	AML-M2	PV (age 67)	6 years	JAK2 V617F	Hydroxyurea (age 67-69), Pipobroman (age 70-75)	62% (BM aspirate)	11.6	84	0.27	173	deceased (11 months after diagnosis)	TP53-sAML and pre-TP53-sAML	Yes	No	2	c.422G>A/ p.Cys141Tyr; c.1049T>C/ p.Leu350Pro	42; 32	NA	NA
GR007	MNCs (PB)	Male	62	AML-M7	PV (age 45)	17 years	JAK2 V617F	Hydroxyurea (age 45-46), Pipobroman (age 46-62)	32% (BM aspirate)	26.9	124	0.39	38	deceased (12 months after diagnosis)	TP53-sAML and pre-TP53-sAML	Yes	No	3	c.1022T>C/p.Phe341Ser; c.410T>A/ p.Leu137Gln; c.614A>C/pp.Tyr205Ser	34, 28, 8	Normal	Complex (=3)
GH001	MNCs (PB)	Female	71	AML	MF (age 70)	1 year	JAK2 V617F	Ruxolitinib (age 70-71)	36% (blood); myeloid blasts, no erythroid features described	22.4	93	0.22	25	deceased (345 days after diagnosis)	TP53-sAML and pre-TP53-sAML	Yes	No	1	p.Ala161Thr	88.56	NA	NA
IF9038	MNCs (BM)	Male	63	NA	ET (age 39); MF (age 63)	29 years	CALR type 1	Hydroxyurea	No	4.7	115	0.33	759	alive 2168 days post sampling	CP TP53-MPN	Yes	No	1	c.736A>G, p.Met246Val	42.81	Normal	Normal
IF9118	MNCs (BM)	Female	71	NA	ET (age 60)	15 years	CALR type 2	Ruxolitinib (prior treated with hydroxyurea, IFN and anagrelide)	No	3.4	118	0.36	567	alive 1711 days post-sampling	CP TP53-MPN	Yes	No	2	c.713G>A, p.Cys238Tyr ; c.703A>G, p.Asn235Asp	10.81; 5.33	LOH	LOH17(p13.3-p13.1)
IF9131	MNCs (BM)	Female	79	NA	ET (age 69); MF (age 80)	13 years	JAK2 V617F	Ruxolitinib (prior hydroxyurea)	No	3.7	115	0.34	517	alive 1087 days post-sampling	CP TP53-MPN	Yes	No	1	c.725G>A, p.Cys242Tyr	16.98	NA	NA
IF9180	MNCs (BM)	Female	71	NA	ET (age 40); MF (age 72)	33 years	JAK2 V617F	Ruxolitinib (prior hydroxyurea, and phosphorus-32)	No	11.6	133	0.4	441	alive 955 days post-sampling	CP TP53-MPN	Yes	No	1	c.433_435del, p.Leu145del	17.37	NA	NA
IF9027	MNCs (PB)	Female	78	NA	ET (age 66)	16 years	Triple negative (JAK2, CALR and MPL wild-type)	Ruxolitinib (prior hydroxyurea and anagrelide)	No	7.9	120	0.36	436	alive 1814 days post-sampling	CP TP53-MPN	No	No	1	c.524G>A, p.Arg175His	19.8	Normal	Normal
IF9184	MNCs (PB)	Female	75	NA	ET (age 69)	10 years	Triple negative (JAK2, CALR and MPL wild-type)	Anagrelide (hydroxyurea)	No	4.8	95	0.28	541	alive 1526 days post-sampling	CP TP53-MPN	No	No	1	c.818G>A, p.Arg273His	11.06	Gain	amp17(p13.3-p11.2)
IF0602	MNCs (PB)	Female	68	NA	Myelofibrosis (PMF)	NA	JAK2 V617F	Momelotinib (JAK1 and JAK2 inhibitor)	Yes (<5%)	5.32	101	0.323	85	NA	MPN	Yes	No	0	NA	NA	NA	Trisomy 8; Trisomy 9
IF0155	MNCs (PB)	Female	59	NA	Myelofibrosis (post-ET)	NA	JAK2 V617F	Anagrelide	NA	12.83	102	0.335	292	NA	MPN	Yes	Yes	0	NA	NA	NA	Normal
IF0157	MNCs (PB)	Female	68	NA	Myelofibrosis (post-PV)	NA	JAK2 V617F	Ruxolitinib (JAK1 and JAK2 inhibitor)	NA	5.09	117	0.348	210	NA	MPN	Yes	No	0	NA	NA	NA	NA
IF0140	MNCs (PB)	Female	73	NA	Myelofibrosis (post-PV)	NA	JAK2 V617F	Ruxolitinib (JAK1 and JAK2 inhibitor)	Yes (4%)	NA	NA	NA	NA	NA	MPN	Yes	No	0	NA	NA	NA	NA
IF0101	MNCs (PB)	Male	71	NA	Myelofibrosis (PMF)	NA	JAK2 V617F	Ruxolitinib (JAK1 and JAK2 inhibitor)	Yes (<5%)	NA	NA	NA	NA	NA	MPN	Yes	No	0	NA	NA	NA	Normal
IF0123	MNCs (PB)	Male	86	NA	Myelofibrosis (PMF)	NA	JAK2 V617F	Ruxolitinib (JAK1 and JAK2 inhibitor)	Yes (2%, BM aspirate)	41.9	98	0.312	90	NA	MPN	Yes	No	0	NA	NA	NA	NA
IF0138	MNCs (PB)	Male	61	NA	Myelofibrosis (post-PV)	NA	JAK2 V617F	Hydroxyurea	NA	13.36	138	0.421	406	NA	MPN	Yes	No	0	NA	NA	NA	Normal
IF0137	MNCs (PB)	Female	59	NA	Myelofibrosis (PMF)	NA	JAK2 V617F	None	Yes (1-2%)	25.71	107	0.347	297	NA	MPN	Yes	Yes	0	NA	NA	NA	Normal
Aph1	MNCs (mobilized PB)	Female	63	NA	NA	NA	NA	NA	NA	NA	NA	NA	NA	NA	MPN	Yes	No	0	NA	NA	NA	NA
HD85	MNCs (mobilized PB)	Male	69	NA	NA	NA	NA	NA	NA	NA	NA	NA	NA	NA	MPN	Yes	No	0	NA	NA	NA	NA
HD15_8650	MNCs (mobilized PB)	NA	NA	NA	NA	NA	NA	NA	NA	NA	NA	NA	NA	NA	Healthy Donor (HD)	Yes	No	NA	NA	NA	NA	NA
IF0704	MNCs (BM)	Female	54	NA	NA	NA	NA	NA	NA	NA	NA	NA	NA	NA	Healthy Donor (HD)	Yes	Yes	NA	NA	NA	NA	NA
IF0902	MNCs (mobilized PB)	Female	42	NA	NA	NA	NA	NA	NA	NA	NA	NA	NA	NA	Healthy Donor (HD)	Yes	Yes	NA	NA	NA	NA	NA
IF0903	MNCs (mobilized PB)	Female	35	NA	NA	NA	NA	NA	NA	NA	NA	NA	NA	NA	Healthy Donor (HD)	Yes	No	NA	NA	NA	NA	NA
IF0905	MNCs (mobilized PB)	Male	60	NA	NA	NA	NA	NA	NA	NA	NA	NA	NA	NA	Healthy Donor (HD)	Yes	No	NA	NA	NA	NA	NA
IF0907	MNCs (mobilized PB)	Female	58	NA	NA	NA	NA	NA	NA	NA	NA	NA	NA	NA	Healthy Donor (HD)	Yes	Yes	NA	NA	NA	NA	NA
IF0908	MNCs (mobilized PB)	Male	56	NA	NA	NA	NA	NA	NA	NA	NA	NA	NA	NA	Healthy Donor (HD)	Yes	No	NA	NA	NA	NA	NA
IF0102	MNCs (PB)	Male	57	NA	Myelofibrosis (post-ET)	NA	CALR type 2	None (previously on hydroxyurea)	<5%	3.93	89	0.28	579	NA	MPN	No	Yes	NA	NA	NA	NA	NA
NBM68	MNCs (BM)	NA	68	NA	NA	NA	NA	NA	NA	NA	NA	NA	NA	NA	Healthy Donor (HD)	No	Yes	NA	NA	NA	NA	NA
IF0911	MNCs (mobilized PB)	Female	60	NA	NA	NA	NA	NA	NA	NA	NA	NA	NA	NA	Healthy Donor (HD)	No	Yes	NA	NA	NA	NA	NA
IF0917	MNCs (mobilized PB)	Female	65	NA	NA	NA	NA	NA	NA	NA	NA	NA	NA	NA	Healthy Donor (HD)	No	Yes	NA	NA	NA	NA	NA
IF0164	MNCs (PB)	Male	68	NA	Myelofibrosis (post-PV)	NA	JAK2 V617F	Hydroxyurea and Angrelide plus Epoetin alfa support	NA	8.56	91	0.287	290	NA	MPN	No	Yes	NA	NA	NA	NA	NA
IF0174	MNCs (PB)	Male	75	NA	Myelofibrosis (PMF)	NA	JAK2 V617F	Luspatercept	NA	2.99	79	0.251	35	NA	MPN	No	Yes	NA	NA	NA	NA	NA
IF01/127	MNCs (PB)	Male	61	NA	Myelofibrosis (PMF)	NA	JAK2 V617F	None at time of sampling (previously IDAC and Ruxolitinib)	<5%	10.3	90	0.275	130	NA	MPN	No	Yes	NA	NA	NA	NA	Trisomy 8
IF0920	MNCs (mobilized PB)	Male	24	NA	NA	NA	NA	NA	NA	NA	NA	NA	NA	NA	Healthy Donor (HD)	No	Yes	NA	NA	NA	NA	NA
IF0914	MNCs (mobilized PB)	Male	54	NA	NA	NA	NA	NA	NA	NA	NA	NA	NA	NA	Healthy Donor (HD)	No	Yes	NA	NA	NA	NA	NA
GR021	CD34+(PB)	Female	25	NA	PV	NA	JAK2 V617F	NA	NA	NA	NA	NA	NA	NA	MPN	No	Yes	NA	NA	NA	NA	NA
GR022	CD34+(PB)	Male	66	NA	PV	NA	JAK2 V617F	NA	NA	NA	NA	NA	NA	NA	MPN	No	Yes	NA	NA	NA	NA	NA
GR023	CD34+(PB)	Male	70	NA	Myelofibrosis (PMF)	NA	JAK2 V617F	NA	NA	NA	NA	NA	NA	NA	MPN	No	Yes	NA	NA	NA	NA	NA
GR024	CD34+(PB)	Female	NA	NA	PV	NA	JAK2 V617F	NA	NA	NA	NA	NA	NA	NA	MPN	No	Yes	NA	NA	NA	NA	NA
GR025	CD34+(PB)	Male	62	NA	Myelofibrosis (post-PV)	NA	JAK2 V617F	NA	NA	NA	NA	NA	NA	NA	MPN	No	Yes	NA	NA	NA	NA	NA
NA: not available/not applicable
ET: Essential thrombocythaemia
PV: Polycythemia Vera
PMF: Primary Myelofibrosis
BM: Bone Marrow
PB: Peripheral Blood
MPN: Myeloproliferative Neoplasm
MNCs; Mononuclear Cells
MPN-BP: Myeloproliferative Neoplasm Blast Phase
MPN-AP: Myeloproliferative Neoplasm Accelerated Phase
WBC: White Blood Count
Hb: Haemoglobin
Ht: haematocrit
AML NOS: Acute Myeloid Leukaemia, Not Otherwise Specified

## Sheet: TableS2.Top100 DE genes
Supplementary Table 2. Top 100 differentially expressed genes between TP53 multi-hit HSPCs and TP53-WT cells from TP53-sAML samples (preLSC), MF and HD.
MeanExp: mean expression level in each group (log2 normalized counts).
log2FC: log2 fold-change
ExpCells: number of cells in which the gene is expressed
ExpFraction: fraction of expressing cells
Differentially expressed genes were identified using a combination of non-parametric Wilcoxon test and and two-sided Fisher’s exact test.
Combined p-values were calculated using Fisher’s method and adjusted p-values were derived using Benjamini & Hochberg procedure.
fisher.test.p: two-sided Fisher's exact test unadjusted p-value
wilcoxon: two-sided Wilcoxon rank sum test unadjusted p-value
combined.p.value.fisher: combined two-sided Fisher's exact test and two-sided rank sum test using Fisher's method
p.adjusted: adjusted combined p-value using Benjamini & Hochberg procedure
Gene	MeanExp-TP53 multi-hit	MeanExp TP53 WT	log2FC	ExpCell TP53-multi-hit	ExpCells TP53 WT	Total TP53-multi-hit	Total TP53 WT	ExpFraction TP53 multi-hit	ExpFraction TP53-WT	fishers.pval	wilcoxon.pval	combined.pval	adjusted.pval
RSPO1	0.0159673	1.0013	-5.9706	139	2232	7881	8165	0.0176374	0.273362	0	0	0	0
C1orf228	4.03934	2.55623	0.660105	5681	4320	7881	8165	0.720848	0.529088	9.57539e-140	1.21424e-209	0	0
SELL	2.17033	4.20978	-0.955833	3318	5721	7881	8165	0.421013	0.700674	8.66134e-283	0	0	0
MIR181A1HG	2.43394	1.04928	1.2139	4188	2133	7881	8165	0.531405	0.261237	2.75005e-272	5.85006e-296	0	0
PSME4	2.16701	1.04502	1.05218	4148	2531	7881	8165	0.526329	0.309982	2.66861e-171	1.15543e-210	0	0
PELI1	1.6771	0.713039	1.23392	3121	1676	7881	8165	0.396016	0.205266	4.99257e-155	1.31804e-175	0	0
MAP4K4	1.12874	0.390162	1.53257	2325	973	7881	8165	0.295013	0.119167	1.02615e-170	3.05931e-174	0	0
PDK1	0.93978	0.183014	2.36037	2105	526	7881	8165	0.267098	0.0644213	7.51649e-278	5.71167e-270	0	0
IL1RAP	0.714141	0.140197	2.34875	1607	399	7881	8165	0.203908	0.0488671	8.148e-205	1.78325e-197	0	0
TFRC	2.71521	1.52449	0.832739	4952	3360	7881	8165	0.628347	0.411513	1.58857e-167	6.06806e-208	0	0
CRHBP	0.705765	2.54425	-1.84998	1396	4209	7881	8165	0.177135	0.515493	0	0	0	0
ARRDC3	0.878762	2.09318	-1.25215	2018	4028	7881	8165	0.256059	0.493325	5.10036e-214	7.97965e-251	0	0
CD74	7.08969	9.09614	-0.359533	7509	8109	7881	8165	0.952798	0.993141	2.76361e-62	0	0	0
DUSP1	3.69813	5.44803	-0.558938	5505	6922	7881	8165	0.698515	0.847765	1.67322e-114	5.27873e-272	0	0
RHAG	0.950959	0.143921	2.7241	1728	399	7881	8165	0.219262	0.0488671	4.44885e-236	3.56307e-232	0	0
GPR126	0.14031	0.761451	-2.44014	356	1663	7881	8165	0.0451719	0.203674	1.96576e-216	2.1289e-204	0	0
GNG11	1.30496	0.471913	1.46741	2308	923	7881	8165	0.292856	0.113043	1.26609e-181	1.25166e-178	0	0
AASS	0.186124	0.75036	-2.01132	505	1966	7881	8165	0.0640782	0.240784	1.468e-223	1.52467e-211	0	0
TIMP1	2.93718	1.59209	0.883511	4371	2770	7881	8165	0.554625	0.339253	6.47632e-167	2.31008e-193	0	0
ITM2A	4.21654	2.85353	0.563313	6057	4760	7881	8165	0.768557	0.582976	2.82571e-140	1.25755e-218	0	0
BEX1	0.877106	1.87658	-1.09728	1804	3664	7881	8165	0.228905	0.448745	2.41551e-192	3.48993e-194	0	0
BEX2	1.22529	2.54345	-1.05366	2186	4142	7881	8165	0.277376	0.507287	2.23151e-197	7.46442e-217	0	0
FHL1	1.17616	2.77194	-1.23681	2316	4341	7881	8165	0.293871	0.53166	1.47415e-207	1.77847e-278	0	0
CLU	0.565987	1.61046	-1.50863	1477	3337	7881	8165	0.187413	0.408696	1.67515e-209	5.87399e-245	0	0
MTSS1	1.02411	0.247448	2.04918	2092	723	7881	8165	0.265449	0.0885487	6.07748e-197	2.37699e-204	0	0
DENND3	1.13045	0.367038	1.62289	2331	925	7881	8165	0.295775	0.113288	5.97712e-186	1.41124e-189	0	0
PLIN2	3.23817	1.01693	1.67096	4627	2033	7881	8165	0.587108	0.24899	0	0	0	0
TMEM246	0.198944	0.954976	-2.2631	489	1744	7881	8165	0.062048	0.213595	2.37872e-178	3.16374e-179	0	0
MAP3K8	2.15622	1.03412	1.0601	3576	2044	7881	8165	0.45375	0.250337	5.48572e-162	1.75866e-179	0	0
MDK	1.30301	2.4702	-0.922778	2712	4562	7881	8165	0.344119	0.558726	2.2752e-165	7.66584e-206	0	0
LAG3	0.178012	0.944014	-2.40683	329	1720	7881	8165	0.041746	0.210655	8.02974e-245	3.04353e-225	0	0
SLC2A3	2.0371	0.729692	1.48116	3349	1628	7881	8165	0.424946	0.199388	2.92542e-212	6.32166e-244	0	0
ETV6	2.31446	3.67265	-0.666144	4526	6164	7881	8165	0.574293	0.75493	7.33227e-131	2.34261e-238	0	0
SLC38A1	1.60497	0.703105	1.19073	3167	1603	7881	8165	0.401853	0.196326	1.37328e-180	1.22215e-190	0	0
NFE2	1.93453	3.5997	-0.895896	3398	5161	7881	8165	0.431164	0.632088	2.31735e-144	1.93138e-252	0	0
PCDH9	0.177703	1.96461	-3.4667	404	3199	7881	8165	0.0512625	0.391794	0	0	0	0
ATF7IP2	3.28691	1.77289	0.89063	5014	3393	7881	8165	0.636214	0.415554	1.09343e-173	7.03836e-244	0	0
MYL4	1.00096	0.187251	2.41835	1766	494	7881	8165	0.224083	0.0605021	4.26259e-204	2.46198e-205	0	0
FAM117A	0.895465	1.98688	-1.1498	2226	4181	7881	8165	0.282451	0.512064	6.71221e-196	2.40611e-235	0	0
RP11-264B14.1	0.0536487	0.387287	-2.85179	394	1660	7881	8165	0.0499937	0.203307	4.22308e-198	3.70336e-195	0	0
AVP	0.522949	2.31749	-2.14782	1237	4584	7881	8165	0.15696	0.561421	0	0	0	0
ZFAS1	1.88292	3.15442	-0.744406	3828	5577	7881	8165	0.485725	0.683037	8.82601e-143	6.61398e-229	0	0
HCST	1.87369	0.834426	1.16703	3469	1840	7881	8165	0.440173	0.225352	7.79809e-186	2.58323e-204	0	0
LGALS1	2.43027	1.09005	1.15673	3687	2078	7881	8165	0.467834	0.254501	5.52929e-176	2.64951e-202	0	0
TMEM156	0.870114	0.310325	1.48743	2029	776	7881	8165	0.257455	0.0950398	9.03471e-166	8.57922e-161	5.92878775009496e-323	2.28752394024497e-321
FAM129A	0.873927	0.263351	1.73052	1773	605	7881	8165	0.224971	0.0740968	1.24573e-164	1.1158e-161	1.03753785626662e-322	3.91794057152109e-321
CD36	1.20184	0.293735	2.03266	1893	718	7881	8165	0.240198	0.0879363	1.45799e-154	3.34054e-167	3.59707457848595e-318	1.33015223694783e-316
CTSF	0.562916	1.43827	-1.35335	1176	2654	7881	8165	0.14922	0.325046	1.52231e-153	1.58755e-165	1.76987444628938e-315	6.40842039110417e-314
APOE	0.813718	0.173135	2.23263	1593	511	7881	8165	0.202132	0.0625842	8.58595e-157	3.77288e-160	2.356457579629e-313	8.35821076202859e-312
ZBTB43	1.61698	0.711417	1.18453	2958	1550	7881	8165	0.375333	0.189835	3.83479e-152	2.94528e-162	8.14998290593002e-311	0
TSPAN2	0.333656	1.03336	-1.63091	682	1962	7881	8165	0.0865372	0.240294	1.59503e-157	3.0185e-155	0	1.17778e-307
COTL1	1.61498	0.725628	1.15421	2921	1525	7881	8165	0.370638	0.186773	8.25867e-151	7.49158e-161	4.42548e-308	1.47913e-306
TP53INP1	1.70923	0.779031	1.1336	3285	1890	7881	8165	0.416825	0.231476	2.79784e-140	2.18977e-162	4.25535e-299	1.39543e-297
PTMS	0.128709	0.424726	-1.72242	536	1710	7881	8165	0.0680117	0.20943	1.39408e-153	5.34284e-148	5.15478e-298	1.65907e-296
ANXA6	0.265433	0.836618	-1.65622	777	2050	7881	8165	0.0985915	0.251072	3.96442e-146	1.08381e-151	2.9364e-294	9.27904e-293
MUM1	0.397528	1.07716	-1.4381	1067	2456	7881	8165	0.135389	0.300796	2.39002e-144	8.47413e-152	1.37633e-292	4.27153e-291
JUN	2.03324	3.31732	-0.70624	3733	5371	7881	8165	0.473671	0.657808	4.35351e-123	1.04393e-172	3.08474e-292	9.40575e-291
CA1	1.40386	0.341153	2.04091	2021	865	7881	8165	0.25644	0.10594	1.09465e-138	2.02455e-155	1.49561e-290	4.48168e-289
NECAP1	2.15594	1.1184	0.946884	3666	2272	7881	8165	0.465169	0.278261	1.42981e-133	6.67158e-159	6.40166e-289	1.88578e-287
CCNL1	4.13376	2.90876	0.507051	6258	5197	7881	8165	0.794062	0.636497	3.02838e-109	1.1775e-181	2.38017e-287	6.89457e-286
CHKB	0.20216	0.525819	-1.37907	750	2020	7881	8165	0.0951656	0.247397	3.60268e-148	1.42467e-142	3.42404e-287	9.75572e-286
YBX1	3.14311	1.95311	0.68642	5651	4594	7881	8165	0.717041	0.562645	1.14955e-92	1.78447e-197	1.36563e-286	3.82816e-285
AEN	0.869715	0.268692	1.69459	1749	652	7881	8165	0.221926	0.079853	2.44336e-144	2.04261e-144	3.3066e-285	9.12203e-284
ZNF292	2.44359	1.44476	0.758169	4382	2943	7881	8165	0.556021	0.360441	2.97486e-137	3.92818e-149	7.67849e-283	2.08519e-281
DDX39A	3.01775	1.95149	0.628894	5073	3703	7881	8165	0.6437	0.453521	4.57798e-130	8.57482e-155	2.5656e-281	6.86002e-280
DLK1	1.14202	0.328509	1.79759	1769	687	7881	8165	0.224464	0.0841396	6.14127e-138	2.5226e-144	1.00324e-278	2.64187e-277
RP11-468E2.4	0.852838	0.280977	1.60182	1787	693	7881	8165	0.226748	0.0848745	5.67736e-140	1.54478e-139	5.62393e-276	1.45887e-274
NPM1	3.80145	5.06127	-0.412951	5827	7069	7881	8165	0.739373	0.865769	2.87199e-91	1.0867e-184	1.97581e-272	5.04993e-271
FAM127A	0.389864	1.13466	-1.54122	866	2109	7881	8165	0.109885	0.258298	1.45662e-132	2.09876e-142	1.92839e-271	4.85732e-270
TESC	0.856522	0.256863	1.73749	1634	598	7881	8165	0.207334	0.0732394	6.83387e-137	9.85453e-138	4.24272e-271	1.05341e-269
POLR2B	1.62073	0.795105	1.02743	3139	1808	7881	8165	0.3983	0.221433	5.33541e-131	5.09222e-143	1.70786e-270	4.18066e-269
TUBB6	0.982906	0.374866	1.39068	2026	880	7881	8165	0.257074	0.107777	8.92677e-136	6.04523e-136	3.36368e-268	8.11955e-267
SFPQ	4.41858	3.24934	0.443436	6497	5587	7881	8165	0.824388	0.684262	2.97296e-95	2.04878e-174	3.76778e-266	8.97042e-265
ZC3H15	3.19384	2.09413	0.60894	5033	3729	7881	8165	0.638625	0.456705	4.15708e-119	1.59907e-148	4.08085e-264	9.58449e-263
IFITM1	2.26269	1.29301	0.8073	4464	3215	7881	8165	0.566426	0.393754	1.33514e-106	2.30505e-160	1.88459e-263	4.36722e-262
LUZP1	2.07646	1.07993	0.943186	3311	1996	7881	8165	0.420124	0.244458	2.32912e-124	8.09544e-140	1.14252e-260	2.61277e-259
HEMGN	0.555578	1.31115	-1.23877	1164	2503	7881	8165	0.147697	0.306552	2.81676e-129	1.06522e-133	1.80981e-259	4.08501e-258
ANK1	0.990641	0.345362	1.52025	1842	766	7881	8165	0.233727	0.0938151	3.22188e-130	5.77484e-132	1.11887e-258	2.49307e-257
PPP1R14A	0.601694	0.217762	1.46628	1719	673	7881	8165	0.21812	0.082425	7.31709e-132	4.5704e-129	2.00139e-257	4.40306e-256
IREB2	1.6679	0.904056	0.883553	3408	2070	7881	8165	0.432432	0.253521	6.37356e-127	3.03225e-133	1.15322e-256	2.50536e-255
RGCC	1.22786	0.459347	1.41849	2177	1037	7881	8165	0.276234	0.127006	4.59275e-125	6.62042e-134	1.80597e-255	3.87504e-254
ARPC5L	2.60361	1.5224	0.774166	4189	2889	7881	8165	0.531532	0.353827	3.67344e-114	6.92385e-144	1.50528e-254	3.19047e-253
IFIT3	1.39043	0.513475	1.43717	2187	1049	7881	8165	0.277503	0.128475	3.64741e-124	1.36136e-131	2.91251e-252	6.09873e-251
SUB1	4.27826	3.14407	0.444389	6227	5457	7881	8165	0.790128	0.66834	9.10933e-68	1.04828e-187	5.59484e-252	1.1576e-250
ADNP2	0.776259	0.276308	1.49026	1709	680	7881	8165	0.216851	0.0832823	7.81001e-128	1.48846e-126	6.78201e-251	1.38672e-249
SLC25A37	2.18809	1.18889	0.88006	3833	2560	7881	8165	0.48636	0.313533	3.53206e-111	3.50472e-140	7.1356e-248	1.44205e-246
LMO2	2.47991	3.53066	-0.509648	4687	6143	7881	8165	0.594721	0.752358	2.64559e-101	5.28056e-149	8.01903e-247	1.60196e-245
LY6E	1.69605	1.04643	0.696703	4784	3515	7881	8165	0.60703	0.430496	2.70526e-111	1.76218e-138	2.73054e-246	5.39282e-245
MIR4435-1HG	2.37286	1.40744	0.75356	4573	3372	7881	8165	0.580256	0.412982	5.4562e-100	1.2872e-149	4.02007e-246	7.85043e-245
ZKSCAN1	1.1643	2.11081	-0.858334	2371	3891	7881	8165	0.30085	0.476546	7.16662e-116	1.16553e-133	4.7797e-246	9.23014e-245
MTDH	4.50116	3.32565	0.436662	6135	5151	7881	8165	0.778455	0.630863	8.16381e-94	1.12596e-153	5.21672e-244	9.96336e-243
ZFP36L2	4.69592	5.95178	-0.341911	6379	7374	7881	8165	0.809415	0.903123	3.29868e-65	6.12565e-182	1.14517e-243	2.16338e-242
CERS6	1.19551	0.576486	1.05227	2573	1366	7881	8165	0.326481	0.167299	1.17791e-122	2.18013e-123	1.44884e-242	2.70762e-241
PTPRE	1.09478	0.450143	1.28218	2243	1113	7881	8165	0.284609	0.136314	1.57618e-119	8.47716e-126	7.5164e-242	1.38973e-240
RCC2	1.26149	0.651717	0.952808	3080	1824	7881	8165	0.390813	0.223393	5.3315e-118	7.31366e-127	2.18933e-241	4.00532e-240
TIMM23	2.80931	1.7762	0.661425	4573	3289	7881	8165	0.580256	0.402817	1.98278e-112	3.02389e-131	3.35003e-240	6.06496e-239
PBXIP1	1.06632	2.14128	-1.00583	2261	3659	7881	8165	0.286893	0.448132	5.93111e-100	4.98196e-142	1.63947e-238	2.93752e-237
PDLIM1	2.45442	1.44162	0.767691	3918	2661	7881	8165	0.497145	0.325903	4.04108e-108	2.41623e-132	5.3834e-237	9.54729e-236
PLXDC2	0.643172	1.35569	-1.07574	1597	2970	7881	8165	0.202639	0.363748	1.72242e-114	6.72358e-126	6.38302e-237	1.12057e-235
EEF2	2.57792	3.54939	-0.461366	5656	6700	7881	8165	0.717675	0.820576	2.89675e-54	8.41675e-185	1.33639e-235	2.32265e-234

## Sheet: TableS3.Genesets
Supplementary Table 3. Genesets used to calculate gene expression signature scores in TARGET-seq and publicly available bulk-transcriptomic datasets.
LSC (Fig. 2a)	HOXP	BAALC	CD99	CD52	PROM1	CSF3R	SELL	SPINK2	IL2RG	LGALS1	IFITM1
Erythroid (Fig. 2a)	GATA1	KLF1	FCER1A	ITAG2B	EPOR	HBD
Erythroid-curated (Fig. 2e, Extended Data Fig. 5k,m)	GATA1	KLF1	ZFPM1	GATA2	GYPA	TFRC
Myeloid-curated (Fig. 2f)	FLI1	SPI1	CEBPA	CEBPB	CD33	IRF8	MPO
erythroid-extended (Extended Data Fig. 5g,h; Granja et al)	PRKAR2B	ANK1	REXO2	LXN	STRADB	KLF1	TFR2	MINPP1	CMAS	TMEM14C	FHL2	UROD	APOC1	CA1	MYC	GMPR	TMEM14B	SLC40A1	TPM1	MPC2	AHSP	HNRNPAB	HBD	SMIM1	HBB	ITGA2B	KCNH2	YBX1	TFRC	TAF9	FBXO7	ZMYND8	GATA1	PHTF1	CNRIP1	NMI	MPST	CTNNBL1	HMGA1	SNCA	CISD2	NFIA	FXN	ALDH1A1	PDZD8	PRDX2	PKIG	LIMS1	CYTL1
myeloid-extended (Extended Data Fig. 5i,j; Granja et al)	STAB1	PLAUR	SLC11A1	TYMP	TNFRSF1B	GRN	VCAN	CAPG	AP2S1	VMP1	SPI1	PKM	FOSL2	STXBP2	FCN1	PILRA	FTL	LYZ	CMTM6	DPYSL2	LGALS2	LGALS1	TSPO	KIAA0930	RASSF2	SAMHD1	CST3	COTL1	PYCARD	DMXL2	FCGRT	OAZ1	RETN	NAMPT	CPVL	MEGF9	ZFAND5	MS4A6A	SH2B3	CLEC4A	GCA	NCF2	FBXL5	TGFBI	PLBD1	CSTA	LRP1	G0S2	TREM1
HSC (Fig. 3a,e)	AVP	HLF	MLLT4	CRHBP
WNT b-catenin signaling (Fig. 3f)	ADAM17	AXIN1	AXIN2	CCND2	CSNK1E	CTNNB1	CUL1	DKK1	DKK4	DLL1	DVL2	FRAT1	FZD1	FZD8	GNAI1	HDAC11	HDAC2	HDAC5	HEY1	HEY2	JAG1	JAG2	KAT2A	LEF1	MAML1	MYC	NCOR2	NCSTN	NKD1	NOTCH1	NOTCH4	NUMB	PPARD	PSEN2	PTCH1	RBPJ	SKP2	TCF7	TP53	WNT1	WNT5B	WNT6
Cell cycle (Fig. 3g)	ASPM	CENPE	CENPF	DLGAP5	MKI67	NUSAP1	STMN1	TOP2A	TUBB
[truncated: 86 more columns]

## Sheet: TableS4.Signatures
Supplementary Table 4. Differentially upregulated genes in TP53 multi-hit cells (globally or LSCs) and genes selected by lasso regression to derive p53-all-cells and p53-LSC signatures.
Supplementary Table 4a. Common differentially expressed genes upregulated in TP53 multi-hit cells (globally or LSCs) as compared to HD, MF and preLSCs.
DGE-p53-all-cells	DGE-p53-LSC
PSME4	C1orf228
RHAG	AIF1
PLIN2	GNG11
MYL4	TMSB4X
ATF7IP2	MAP3K8
TIMP1	PTPRE
CD36	IFITM1
MIR181A1HG	HCST
LGALS1	LGALS1
TFRC	PDK1
SFPQ	RAB31
HCST	DENND3
COTL1	SLC38A1
SLC25A37	LST1
YBX1	MIR181A1HG
ZNF292	PLIN2
DDX39A	LSP1
ITM2A	ITM2A
SUB1	ARPC5L
PDLIM1	FAM46A
MIR4435-2HG	ZBTB43
C1orf228	AC006129.2
NCF4	IFITM2
SRSF10	CYTH4
EIF5B	ITGB2
CCDC12	IFIT3
LINC00152	TNFSF13B
ILF3	LUZP1
PRPF40A	CYLD
	TMIGD2
	IREB2
	ARPC2
	REL
	RNF168
	PTP4A2
	ZNF292
	HOPX
	SFPQ
	SRSF10
	CORO1A
	UBE2J1
	EFHD2
	STAT1
	GAPDH
	CCDC12
	ISG15
	MTDH
	CD44
	CIR1
	SPINK2
	BAALC
Supplementary Table 4b. Genes selected by lasso regression (from the comparisons in Supplementary Table 4a) to derive p53-all-cells and p53-LSC signatures in Fig. 2l and Extended Data Fig. 6. LSC17 signature is also shown.
p53-LSC signature			LSC17			p53-all-cells signature
Fig. 2l; Extended Data Fig. 6a-g			Extended Data Fig. 6f,g			Extended Data Fig. 6f,g
Gene	Regression Coefficient		Gene	Regression Coefficient		Gene	Regression Coefficient
ARMH1	0.178533		DNMT3B	0.0874		ATF7IP2	0.111624
AIF1	0.206222		ZBTB46	-0.0347		TIMP1	-0.00233586
GNG11	0.131711		NYNRIN	0.00865		MIR181A1HG	-0.0152616
TMSB4X	0.215849		ARHGAP22	-0.0138		LGALS1	-0.0018355
MAP3K8	0.0214692		LAPTM4B	0.00582		HCST	-0.00692554
PTPRE	-0.0135022		MMRN1	0.0258		ZNF292	0.0192297
HCST	0.00313768		DPYSL3	0.0284		ITM2A	-0.0405962
LGALS1	0.0588723		KIAA0125	0.0196		MIR4435-2HG	0.00293198
RAB31	0.102653		CDK6	-0.0704		ARMH1	0.0651059
DENND3	-0.30253		CPXM1	-0.0258
SLC38A1	0.0570036		SOCS2	0.0271
LST1	-0.0699873		SMIM24	-0.0226
MIR181A1HG	-0.00667639		EMP1	0.0146
PLIN2	0.121666		NGFRAP1	0.0465
LSP1	0.386387		CD34	0.0338
ITM2A	-0.14386		AKR1C3	-0.0402
TENT5A	-0.123624		GPR56	0.0501
ZBTB43	-0.218695
CYTH4	0.0999674
ITGB2	-0.141439
TNFSF13B	0.0790866
LUZP1	0.121313
CYLD	-0.0663901
TMIGD2	0.0422368
IREB2	-0.188066
ARPC2	-0.105189
REL	-0.101894
RNF168	-0.0608785
PTP4A2	0.136865
ZNF292	0.599648
SFPQ	-0.610905
SRSF10	0.802306
CORO1A	-0.476997
UBE2J1	-0.139786
EFHD2	-0.12338
STAT1	-0.269465
GAPDH	-0.118101
CCDC12	-0.0451787
ISG15	0.104836
MTDH	0.971973
CD44	-0.340485
CIR1	0.288343
SPINK2	0.0361208
BAALC	-0.104588

## Sheet: TableS5. DGE and GSEA CP
Supplementary Table 5. Gene signatures from TP53 mutant heterozygous HSPCs from CP-TP53-MPN and pre-TP53-AML patients.
Supplementary Table 5a. Top 200 differentially expressed genes between TP53 mutant heterozygous HSPCs between CP-TP53-MPN and pre-TP53-AML patients (Related to Fig. 4d).
MeanExp: mean expression level in each group
ExpCells: number of cells in which the gene is expressed
ExpFraction: fraction of expressing cells
Differentially expressed genes were identified using a combination of non-parametric Wilcoxon test and and two-sided Fisher’s exact test.
Combined p-values were calculated using Fisher’s method and adjusted p-values were derived using Benjamini & Hochberg procedure.
fisher.test.p: two-sided Fisher's exact test unadjusted p-value
wilcoxon: two-sided Wilcoxon rank sum test unadjusted p-value
combined.p.value.fisher: combined two-sided Fisher's exact test and two-sided rank sum test using Fisher's method
p.adjusted: adjusted combined p-value using Benjamini & Hochberg procedure
Gene	MeanExp pre-TP53-sAML	MeanExp CP_TP53-MPN	log2fc	Total cells pre-TP53-sAML	Total cells CP_TP53-MPN	ExpressingCells_pre-TP53-sAML	ExpressingCells_CP_TP53-MPN	ExpressingFraction pre-TP53-sAML	ExpressingFraction CP_TP53-MPN	chisq.test.p	fisher.test.p	wilcoxon	combined.p.value.fisher	p.adjusted
MTRNR2L8	3.65749	1.10919	2.5483	296	273	283	103	0.956081	0.377289	9.05381e-49	6.53527e-55	6.50289e-47	9.86442e-99	1.92277e-94
DYNLL1	4.36592	0.570672	3.79524	296	273	221	49	0.746622	0.179487	3.04648e-41	4.85708e-44	6.61143e-49	6.79723e-90	6.62458e-86
PSME4	0.921374	3.73155	-2.81018	296	273	87	229	0.293919	0.838828	1.51988e-38	3.31328e-41	9.95836e-43	6.2994e-81	4.09293e-77
TRMT112	4.19529	1.09005	3.10524	296	273	238	82	0.804054	0.300366	2.96373e-33	8.0502e-35	2.67427e-43	3.82199e-75	1.86245e-71
IFITM1	3.35076	0.746911	2.60385	296	273	224	66	0.756757	0.241758	3.389e-34	5.35577e-36	9.26127e-40	8.53599e-73	3.32767e-69
RP11-386I14.4	0.687114	2.58138	-1.89427	296	273	100	227	0.337838	0.831502	3.27491e-32	4.25547e-34	2.29181e-38	1.60441e-69	5.21219e-66
EIF1B	1.79622	4.84702	-3.0508	296	273	116	242	0.391892	0.886447	8.82944e-34	1.5675e-36	2.00892e-35	5.14342e-69	1.43222e-65
CDC42	1.19267	4.01434	-2.82167	296	273	133	239	0.449324	0.875458	3.47008e-26	6.32666e-28	1.3161e-40	1.29441e-65	3.15384e-62
CCNL1	2.37193	5.54464	-3.17272	296	273	162	260	0.547297	0.952381	8.05391e-28	1.80115e-31	4.11426e-36	1.1358e-64	2.45988e-61
JUND	3.09779	6.36796	-3.27018	296	273	207	265	0.699324	0.970696	2.0972e-17	9.16202e-20	1.06835e-47	1.49752e-64	2.91896e-61
GRASP	0.297497	2.32532	-2.02782	296	273	26	147	0.0878378	0.538462	5.02684e-31	2.46886e-33	6.82925e-32	2.4927e-62	4.41707e-59
CALM2	7.80779	4.34218	3.46561	296	273	288	213	0.972973	0.78022	3.60309e-12	1.88373e-13	5.19686e-47	1.33992e-57	2.17648e-54
H1FX	2.04044	5.20131	-3.16087	296	273	187	252	0.631757	0.923077	3.10933e-16	1.40604e-17	1.44768e-42	2.77116e-57	4.15504e-54
AL122127.25	2.0933	0.483912	1.60939	296	273	200	60	0.675676	0.21978	2.70196e-27	1.7426e-28	1.60285e-30	3.72947e-56	5.19248e-53
BTG3	0.813794	2.94607	-2.13227	296	273	65	187	0.219595	0.684982	1.55536e-28	1.39978e-29	4.16029e-29	7.73288e-56	1.00486e-52
COA3	3.01229	0.538979	2.47331	296	273	182	48	0.614865	0.175824	3.84427e-26	1.44409e-27	1.80791e-30	3.42764e-55	4.17572e-52
PSMB9	4.56696	1.64126	2.9257	296	273	240	109	0.810811	0.399267	1.77485e-23	2.41048e-24	4.46786e-33	1.39866e-54	1.60369e-51
BCAS4	3.3277	1.45614	1.87156	296	273	272	147	0.918919	0.538462	2.08148e-24	4.06969e-26	1.13093e-30	5.91049e-54	6.4004e-51
PER1	0.499769	2.23903	-1.73926	296	273	41	158	0.138514	0.578755	9.94847e-28	3.95405e-29	3.81756e-27	1.92052e-53	1.97025e-50
ATP6V0E1	3.83413	1.06856	2.76556	296	273	203	70	0.685811	0.25641	3.0272e-24	2.99982e-25	6.76253e-31	2.57505e-53	2.50965e-50
CHD1	2.32584	5.14821	-2.82237	296	273	167	251	0.564189	0.919414	2.25396e-21	3.39692e-23	1.07106e-32	4.597e-53	4.2669e-50
AC013449.1	0.886613	0.0926863	0.793926	296	273	147	25	0.496622	0.0915751	2.02499e-25	1.81726e-27	2.64965e-27	5.95957e-52	5.28018e-49
HIF1A	2.05228	4.86432	-2.81204	296	273	157	245	0.530405	0.897436	1.84826e-21	6.54301e-23	7.98026e-32	6.4583e-52	5.47327e-49
MTRNR2L12	2.32051	1.05539	1.26512	296	273	255	112	0.861486	0.410256	7.16906e-29	2.4298e-30	3.00464e-24	9.00552e-52	7.31398e-49
NINJ1	0.737183	2.69051	-1.95333	296	273	47	161	0.158784	0.589744	3.79992e-26	3.59281e-27	5.26675e-25	2.22895e-49	1.73787e-46
HSBP1	4.71503	2.00139	2.71364	296	273	254	135	0.858108	0.494505	2.77598e-20	5.00758e-21	8.84381e-31	5.17898e-49	3.88264e-46
IQGAP2	4.87206	2.07965	2.79241	296	273	255	128	0.861486	0.468864	4.82101e-23	6.46216e-24	1.07481e-27	8.09117e-49	5.84123e-46
ANGPT1	2.75845	0.48901	2.26944	296	273	164	40	0.554054	0.14652	1.02064e-23	3.97799e-25	2.29973e-26	1.0632e-48	7.40139e-46
NECAP1	1.00292	3.09492	-2.092	296	273	64	179	0.216216	0.655678	8.39897e-26	8.93576e-27	2.64072e-24	2.72002e-48	1.82823e-45
CTD-2647E9.3	1.03637	0.0934457	0.942922	296	273	113	10	0.381757	0.03663	4.60807e-23	2.20276e-26	5.73665e-23	1.40631e-46	9.13729e-44
ID2	1.17125	3.19181	-2.02056	296	273	72	186	0.243243	0.681319	2.4151e-25	2.48939e-26	5.43013e-22	1.47235e-45	9.24452e-43
KIAA0125	5.9208	3.16951	2.75128	296	273	277	185	0.935811	0.677656	8.11157e-15	1.09356e-15	1.27453e-32	1.51767e-45	9.24452e-43
LINC00998	2.20166	0.328692	1.87296	296	273	145	31	0.489865	0.113553	7.14225e-22	2.30315e-23	7.83957e-25	1.9614e-45	1.13688e-42
SMOX	0.271679	1.85352	-1.58184	296	273	22	119	0.0743243	0.435897	4.92249e-23	1.56179e-24	1.16898e-23	1.98306e-45	1.13688e-42
FAM208A	1.44185	0.201145	1.2407	296	273	132	21	0.445946	0.0769231	8.88991e-23	7.74873e-25	2.77961e-23	2.33594e-45	1.30092e-42
IFITM3	5.63047	2.86229	2.76818	296	273	277	185	0.935811	0.677656	8.11157e-15	1.09356e-15	2.73802e-32	3.23747e-45	1.75291e-42
IFITM2	5.14773	2.55938	2.58836	296	273	268	160	0.905405	0.586081	2.85537e-18	2.68483e-19	3.03896e-28	8.74021e-45	4.60444e-42
ARPC5	4.17643	1.67338	2.50305	296	273	231	114	0.780405	0.417582	1.88193e-18	6.50136e-19	5.82206e-28	3.99664e-44	2.05007e-41
AREG	0.0415031	1.41816	-1.37666	296	273	6	87	0.0202703	0.318681	2.02298e-21	1.83626e-24	3.04978e-22	5.89119e-44	2.94439e-41
OAS1	1.60476	0.0643557	1.5404	296	273	104	9	0.351351	0.032967	5.17591e-21	4.52402e-24	5.63302e-22	2.6422e-43	1.28754e-40
CNOT1	0.733002	1.76994	-1.03693	296	273	71	182	0.239865	0.666667	3.28019e-24	3.77577e-25	1.777e-20	6.89155e-43	3.27634e-40
UBE2L6	4.60455	1.96687	2.63769	296	273	238	118	0.804054	0.432234	1.19894e-19	2.53553e-20	7.34575e-25	1.89405e-42	8.7902e-40
NDUFB3	1.88925	0.294229	1.59502	296	273	138	29	0.466216	0.106227	1.06917e-20	4.79387e-22	4.38151e-23	2.13345e-42	9.67097e-40
HLA-DRB5	5.89508	3.37252	2.52256	296	273	279	207	0.942568	0.758242	1.03243e-09	4.11128e-10	9.05585e-35	3.76032e-42	1.66582e-39
BANF1	1.88408	0.633044	1.25104	296	273	200	75	0.675676	0.274725	2.59913e-21	6.56677e-22	1.18284e-22	7.78794e-42	3.37339e-39
UBBP4	5.75841	3.35429	2.40412	296	273	273	229	0.922297	0.838828	0.00311647	0.00257122	3.2974e-41	8.49327e-42	3.59893e-39
CD164	5.25441	2.54432	2.71009	296	273	264	174	0.891892	0.637363	1.19824e-12	4.91706e-13	3.04945e-31	1.49353e-41	6.19401e-39
ETNK1	2.32198	0.919602	1.40238	296	273	191	61	0.64527	0.223443	1.06198e-23	1.61355e-24	4.56405e-19	7.21808e-41	2.93114e-38
TMBIM4.1	1.84308	0.430568	1.41251	296	273	162	46	0.547297	0.168498	1.59458e-20	2.26224e-21	3.39255e-22	7.5192e-41	2.99111e-38
BST2	3.47983	1.49629	1.98355	296	273	234	121	0.790541	0.443223	2.72188e-17	8.24191e-18	1.83677e-25	1.47288e-40	5.74189e-38
IFI16	3.58179	1.45638	2.12541	296	273	223	101	0.753378	0.369963	6.07216e-20	1.73992e-20	1.39082e-22	2.34309e-40	8.95519e-38
TAPSAR1	1.96337	0.166507	1.79686	296	273	107	13	0.361486	0.047619	1.23443e-19	9.255e-22	6.36999e-21	5.65574e-40	2.12003e-37
ZBTB43	0.770488	2.61767	-1.84718	296	273	61	161	0.206081	0.589744	1.58307e-20	3.78682e-21	2.16426e-21	7.83545e-40	2.88167e-37
MEX3C	0.389792	1.72714	-1.33735	296	273	31	124	0.10473	0.454212	2.03019e-20	1.98139e-21	2.39843e-20	4.45983e-39	1.60983e-36
AREGB	0.0532012	1.24934	-1.19614	296	273	8	84	0.027027	0.307692	2.94068e-19	1.6075e-21	3.60307e-20	5.42412e-39	1.92231e-36
DDX6	1.09929	3.11633	-2.01703	296	273	89	186	0.300676	0.681319	2.39625e-19	5.40965e-20	1.30258e-21	6.58523e-39	2.29213e-36
RNF103	0.229062	1.39372	-1.16466	296	273	25	113	0.0844595	0.413919	1.27646e-19	1.17448e-20	1.82281e-20	1.97691e-38	6.64407e-36
H3F3B	8.6369	10.225	-1.58813	296	273	296	273	1	1	NA	1	2.14095e-40	1.97699e-38	6.64407e-36
ETF1	1.20776	2.93565	-1.72789	296	273	92	193	0.310811	0.70696	8.12575e-21	1.75519e-21	1.37482e-19	2.2254e-38	7.35211e-36
NDUFA8	2.45801	0.60133	1.85668	296	273	155	45	0.523649	0.164835	7.42553e-19	8.71522e-20	3.55523e-21	2.84973e-38	9.25783e-36
RNF10	1.47705	3.47478	-1.99772	296	273	124	214	0.418919	0.783883	1.76773e-18	4.61444e-19	7.15936e-22	3.03632e-38	9.7023e-36
ULK1	0.378694	1.76231	-1.38362	296	273	34	126	0.114865	0.461538	9.37399e-20	1.4628e-20	3.197e-20	4.2819e-38	1.34617e-35
PDCD6	4.05226	1.79154	2.26072	296	273	226	111	0.763514	0.406593	1.03319e-17	2.91111e-18	2.49055e-22	6.60661e-38	2.04406e-35
C14orf119	2.15224	0.24542	1.90682	296	273	128	28	0.432432	0.102564	2.82678e-18	1.41426e-19	6.19014e-21	7.96079e-38	2.42456e-35
ABCB1	0.470166	1.99139	-1.52123	296	273	40	133	0.135135	0.487179	1.73074e-19	2.72919e-20	3.7693e-20	9.33791e-38	2.80022e-35
SFPQ	3.27964	5.70176	-2.42212	296	273	219	259	0.739865	0.948718	2.45814e-11	2.81684e-12	7.33815e-28	1.86188e-37	5.49875e-35
NFE2	4.08224	1.65677	2.42547	296	273	225	112	0.760135	0.410256	4.48664e-17	1.36491e-17	1.67288e-22	2.05443e-37	5.97686e-35
RXFP1	1.42632	0.176034	1.25028	296	273	114	19	0.385135	0.0695971	1.54929e-18	2.92235e-20	1.64174e-19	4.28117e-37	1.22718e-34
HOPX	2.91788	0.892294	2.02558	296	273	169	57	0.570946	0.208791	2.44932e-18	4.198e-19	1.6357e-20	6.1027e-37	1.72397e-34
DAD1	5.06674	2.56441	2.50233	296	273	265	176	0.89527	0.644689	1.7738e-12	6.65134e-13	1.41493e-26	8.33445e-37	2.32079e-34
MRPL51	3.84356	1.5737	2.26986	296	273	219	110	0.739865	0.40293	8.57611e-16	3.53748e-16	9.05182e-23	2.7965e-36	7.67738e-34
B2M	10.5116	9.14672	1.36489	296	273	296	273	1	1	NA	1	3.29382e-38	2.87571e-36	7.78518e-34
NDUFB6	3.32952	1.24539	2.08413	296	273	201	90	0.679054	0.32967	1.6443e-16	5.35674e-17	1.28546e-21	5.96102e-36	1.59167e-33
DDX3Y	0.00833391	1.17521	-1.16687	296	273	2	65	0.00675676	0.238095	3.66061e-17	1.7703e-20	1.04578e-17	1.58437e-35	4.17332e-33
WHAMM	0.843248	2.55101	-1.70777	296	273	76	169	0.256757	0.619048	5.89137e-18	2.16964e-18	1.09662e-19	2.0302e-35	5.27636e-33
PPP1R16B	0.0753261	1.02208	-0.946757	296	273	9	81	0.0304054	0.296703	9.33423e-18	1.22019e-19	2.52726e-18	2.62332e-35	6.72811e-33
ETFA	3.06667	1.0828	1.98386	296	273	189	77	0.638514	0.282051	3.45873e-17	1.00115e-17	3.18557e-20	2.712e-35	6.86523e-33
ZNF880	0.669678	2.2613	-1.59162	296	273	48	140	0.162162	0.512821	1.42847e-18	2.81174e-19	1.15523e-18	2.76154e-35	6.90101e-33
MESDC2	2.42662	0.618429	1.80819	296	273	150	45	0.506757	0.164835	1.94681e-17	3.07658e-18	1.17692e-19	3.07446e-35	7.58576e-33
GFI1B	1.76839	0.2811	1.48729	296	273	116	22	0.391892	0.0805861	1.15226e-17	3.60917e-19	1.12247e-18	3.43528e-35	8.37006e-33
C11orf73	2.50222	0.634356	1.86787	296	273	146	43	0.493243	0.157509	4.25046e-17	7.60127e-18	5.49706e-20	3.5419e-35	8.5233e-33
DYNC1H1	2.25378	4.43948	-2.1857	296	273	143	226	0.483108	0.827839	1.64009e-17	2.4962e-18	2.2626e-19	4.77047e-35	1.13398e-32
FBRS	0.63174	1.93343	-1.30169	296	273	50	143	0.168919	0.52381	9.19052e-19	2.00985e-19	4.95577e-18	8.35642e-35	1.96245e-32
ZNF326	1.31164	3.31919	-2.00754	296	273	104	192	0.351351	0.703297	9.47194e-17	2.67448e-17	4.54476e-20	1.01734e-34	2.36071e-32
SCN9A	2.31641	0.592808	1.7236	296	273	156	50	0.527027	0.18315	3.17995e-17	8.31436e-18	3.14096e-19	2.1658e-34	4.96657e-32
FLI1	1.90138	0.462614	1.43877	296	273	144	41	0.486486	0.150183	2.5336e-17	4.61554e-18	8.92668e-19	3.39818e-34	7.70202e-32
ADRBK1	0.869878	2.50859	-1.63871	296	273	117	195	0.39527	0.714286	4.19021e-14	1.95791e-14	4.53321e-22	7.25226e-34	1.62484e-31
ERCC-00136	2.36417	4.76877	-2.40459	296	273	128	216	0.432432	0.791209	4.77078e-18	8.59259e-19	1.09477e-17	7.68087e-34	1.70131e-31
SMCHD1	1.52167	3.75356	-2.23189	296	273	117	200	0.39527	0.732601	1.16094e-15	5.19516e-16	1.8322e-20	7.77093e-34	1.70192e-31
RNF145	0.979011	2.73469	-1.75568	296	273	121	201	0.408784	0.736264	6.73923e-15	2.18355e-15	4.62767e-21	8.24347e-34	1.78535e-31
FTH1	2.6394	4.40103	-1.76163	296	273	264	249	0.891892	0.912088	0.504694	0.481922	2.12724e-35	8.3618e-34	1.79108e-31
SELL	4.01241	1.78956	2.22285	296	273	226	116	0.763514	0.424908	3.49855e-16	1.76713e-16	6.87056e-20	9.88246e-34	2.09379e-31
IFI44L	2.44177	0.630452	1.81131	296	273	162	57	0.547297	0.208791	2.31517e-16	5.61465e-17	2.5844e-19	1.17852e-33	2.47007e-31
ABRACL	3.34675	1.21446	2.13229	296	273	198	97	0.668919	0.355311	1.40645e-13	5.79957e-14	3.70964e-22	1.73888e-33	3.60578e-31
RP11-264B14.2	0.790441	0.268569	0.521872	296	273	161	52	0.543919	0.190476	6.89253e-18	1.42284e-18	1.54625e-17	1.7777e-33	3.64747e-31
ATP11B	0.397845	1.46849	-1.07064	296	273	47	135	0.158784	0.494505	2.10658e-17	7.269e-18	3.68902e-18	2.16144e-33	4.38861e-31
EEF2	2.58886	4.30306	-1.7142	296	273	236	255	0.797297	0.934066	3.89409e-06	1.47537e-06	3.46925e-29	4.09257e-33	8.22395e-31
REL	1.16566	2.72418	-1.55852	296	273	82	177	0.277027	0.648352	1.34701e-18	3.77839e-19	1.3978e-16	4.22126e-33	8.396e-31
ERCC-00113	2.15867	4.18988	-2.0312	296	273	119	211	0.402027	0.772894	7.34261e-19	1.56512e-19	6.75927e-16	8.38198e-33	1.65032e-30
KATNBL1	1.69338	0.393914	1.29947	296	273	132	34	0.445946	0.124542	7.82735e-17	9.97699e-18	1.37072e-17	1.08004e-32	2.10521e-30
SQSTM1	0.811554	2.42338	-1.61183	296	273	95	180	0.320946	0.659341	1.39482e-15	4.81729e-16	2.88878e-19	1.09878e-32	2.12053e-30
ERCC-00171	3.28705	5.28139	-1.99434	296	273	202	258	0.682432	0.945055	4.28695e-15	1.26191e-16	2.08521e-18	2.06089e-32	3.93832e-30
KLHL24	0.843849	2.33008	-1.48623	296	273	71	161	0.239865	0.589744	4.48664e-17	1.36491e-17	2.00219e-17	2.13932e-32	4.0485e-30
MPLKIP	2.80356	0.810974	1.99258	296	273	161	61	0.543919	0.223443	9.66843e-15	2.84531e-15	1.15718e-19	2.57135e-32	4.8193e-30
RP11-264I13.2	0.162677	0.990779	-0.828103	296	273	18	93	0.0608108	0.340659	9.55063e-17	8.03898e-18	4.61936e-17	2.89563e-32	5.37539e-30
CSRNP1	0.321848	1.44447	-1.12262	296	273	31	112	0.10473	0.410256	1.06688e-16	1.6241e-17	3.43437e-17	4.32661e-32	7.94183e-30
RGPD6	0.33888	1.23778	-0.898902	296	273	41	126	0.138514	0.461538	6.18803e-17	1.32816e-17	4.23206e-17	4.35961e-32	7.94183e-30
SNX9	0.476233	1.94011	-1.46388	296	273	41	124	0.138514	0.454212	2.42684e-16	5.4876e-17	1.11052e-17	4.72173e-32	8.52184e-30
IRF1	1.4932	3.70795	-2.21474	296	273	123	199	0.415541	0.728938	9.28649e-14	3.40039e-14	3.02418e-20	7.91382e-32	1.41519e-29
OAZ1	6.55606	4.34087	2.21519	296	273	284	233	0.959459	0.85348	2.26254e-05	1.49668e-05	7.67113e-29	8.82299e-32	1.56068e-29
DENND3	0.342453	1.43673	-1.09428	296	273	31	112	0.10473	0.410256	1.06688e-16	1.6241e-17	7.12167e-17	8.88751e-32	1.56068e-29
TIMM8B	2.25786	0.760485	1.49738	296	273	168	62	0.567568	0.227106	2.78583e-16	9.95135e-17	2.30144e-17	1.74417e-31	3.03549e-29
GUCY1A3	3.10942	1.11601	1.99341	296	273	181	75	0.611486	0.274725	1.43185e-15	5.89962e-16	4.7105e-18	2.11103e-31	3.64143e-29
MTRF1L	0.488436	1.73953	-1.25109	296	273	45	129	0.152027	0.472527	2.43128e-16	7.3008e-17	6.15749e-17	3.39327e-31	5.8019e-29
OSGIN2	0.366951	1.89633	-1.52938	296	273	33	111	0.111486	0.406593	1.32388e-15	2.6894e-16	2.13974e-17	4.3295e-31	7.33831e-29
CSTF3	1.90148	0.391194	1.51029	296	273	124	32	0.418919	0.117216	1.64203e-15	1.80179e-16	3.36148e-17	4.55367e-31	7.65174e-29
COX6A1P2	3.92466	2.16167	1.76299	296	273	267	192	0.902027	0.703297	3.84091e-09	1.56759e-09	5.0045e-24	5.87792e-31	9.79252e-29
IRGQ	0.417121	1.57019	-1.15307	296	273	34	115	0.114865	0.421245	2.22442e-16	4.57703e-17	1.92992e-16	6.60792e-31	1.09154e-28
CERS6	0.424302	1.38969	-0.965385	296	273	41	125	0.138514	0.457875	1.22875e-16	2.70715e-17	3.76194e-16	7.60392e-31	1.24551e-28
RNMT	1.24312	2.67511	-1.43199	296	273	87	179	0.293919	0.655678	1.16411e-17	4.23866e-18	3.55387e-15	1.11882e-30	1.81734e-28
TAPT1	0.637307	2.12799	-1.49069	296	273	57	141	0.192568	0.516484	1.09374e-15	4.42764e-16	3.77089e-17	1.23836e-30	1.99488e-28
DPY30	3.05566	1.05293	2.00273	296	273	180	81	0.608108	0.296703	1.79362e-13	8.2663e-14	2.06529e-19	1.26587e-30	2.02249e-28
RELB	0.445679	1.53842	-1.09275	296	273	38	120	0.128378	0.43956	2.68572e-16	8.36787e-17	2.88909e-16	1.78415e-30	2.82737e-28
RPS4Y1	0	0.732977	-0.732977	296	273	0	51	0	0.186813	2.0609e-14	3.71936e-18	7.5531e-15	2.06902e-30	3.25236e-28
PFN1	6.4402	4.83673	1.60347	296	273	290	250	0.97973	0.915751	0.00105294	0.000497631	8.7462e-29	3.18646e-30	4.96884e-28
RBM38	0.144868	0.926768	-0.7819	296	273	16	86	0.0540541	0.315018	1.25976e-15	8.85866e-17	5.39773e-16	3.49626e-30	5.40865e-28
EEF1A1	7.09073	8.20991	-1.11918	296	273	296	273	1	1	NA	1	8.15536e-32	5.91949e-30	9.08525e-28
KLF3	0.76588	2.33064	-1.56476	296	273	57	141	0.192568	0.516484	1.09374e-15	4.42764e-16	1.9965e-16	6.40916e-30	9.75996e-28
ATF7IP2	1.09598	2.61311	-1.51713	296	273	72	160	0.243243	0.586081	1.89307e-16	6.19086e-17	2.2641e-15	1.0098e-29	1.52581e-27
ARHGDIB	8.42512	6.62552	1.7996	296	273	295	266	0.996622	0.974359	0.0578254	0.0314642	4.52821e-30	1.0262e-29	1.53867e-27
HEMGN	1.87747	0.442071	1.4354	296	273	128	36	0.432432	0.131868	5.47662e-15	1.07159e-15	2.2277e-16	1.70708e-29	2.54002e-27
PRR13	5.4128	3.44262	1.97018	296	273	270	192	0.912162	0.703297	3.78632e-10	1.94135e-10	2.36995e-21	3.25992e-29	4.81382e-27
MRPS14	1.59935	0.309639	1.28971	296	273	110	25	0.371622	0.0915751	9.44367e-15	7.72767e-16	6.40629e-16	3.50405e-29	5.1354e-27
ZNF146	1.33563	0.281356	1.05427	296	273	116	28	0.391892	0.102564	4.72789e-15	5.73782e-16	8.82523e-16	3.58301e-29	5.21195e-27
FARSA	3.05694	1.18693	1.87001	296	273	191	88	0.64527	0.322344	2.6533e-14	1.33168e-14	5.13659e-17	4.81948e-29	6.95861e-27
ZNF595	0.186728	1.13751	-0.950779	296	273	19	89	0.0641892	0.326007	4.17754e-15	5.40771e-16	1.36105e-15	5.18036e-29	7.42468e-27
ARID4A	1.7315	3.4283	-1.69681	296	273	116	201	0.391892	0.736264	2.89901e-16	1.21754e-16	8.68787e-15	7.40671e-29	1.05381e-26
KPNA2	1.10994	2.82862	-1.71868	296	273	90	171	0.304054	0.626374	2.45212e-14	1.12351e-14	1.09873e-16	8.62461e-29	1.21819e-26
GABARAP	0.0558092	0.426396	-0.370587	296	273	14	80	0.0472973	0.29304	7.66699e-15	4.5864e-16	2.93465e-15	9.39208e-29	1.31705e-26
ERCC-00130	7.98923	9.47811	-1.48888	296	273	294	273	0.993243	1	0.514647	0.499938	3.40764e-30	1.18477e-28	1.64954e-26
POP5	2.04965	0.462666	1.58698	296	273	127	37	0.429054	0.135531	2.34413e-14	5.20742e-15	3.49506e-16	1.26453e-28	1.7481e-26
RPS10P7	0.815509	0.287994	0.527515	296	273	138	41	0.466216	0.150183	1.0547e-15	1.64422e-16	1.18283e-14	1.34995e-28	1.85305e-26
LARS	2.58827	1.03439	1.55388	296	273	177	74	0.597973	0.271062	8.37673e-15	4.18547e-15	5.03169e-16	1.46015e-28	1.99029e-26
PPP1CA	3.37601	1.69123	1.68478	296	273	219	123	0.739865	0.450549	3.51986e-12	1.62746e-12	1.41358e-18	1.593e-28	2.1563e-26
C4orf3	3.36535	1.49614	1.86922	296	273	203	104	0.685811	0.380952	5.8164e-13	3.06108e-13	8.02316e-18	1.69901e-28	2.28393e-26
SBDS	1.24352	2.92879	-1.68527	296	273	95	176	0.320946	0.644689	2.15791e-14	1.23447e-14	2.08155e-16	1.77647e-28	2.3717e-26
RSBN1L	2.99647	1.06944	1.92704	296	273	184	88	0.621622	0.322344	1.71434e-12	7.44504e-13	4.50243e-18	2.30851e-28	3.06105e-26
YTHDC1	2.11555	3.76163	-1.64608	296	273	172	235	0.581081	0.860806	3.0115e-13	8.46491e-14	4.01008e-17	2.3373e-28	3.07828e-26
PSME2	5.43186	3.23403	2.19782	296	273	267	190	0.902027	0.695971	1.27588e-09	5.01474e-10	7.02357e-21	2.42388e-28	3.1709e-26
VPS72	1.64178	0.378337	1.26345	296	273	122	34	0.412162	0.124542	3.2101e-14	4.81331e-15	7.68193e-16	2.5428e-28	3.30428e-26
TTC1	2.16312	0.609004	1.55411	296	273	142	47	0.47973	0.172161	1.43588e-14	3.97373e-15	9.46622e-16	2.58621e-28	3.33844e-26
MAT2B	2.31397	0.713576	1.60039	296	273	155	59	0.523649	0.216117	7.48153e-14	2.69897e-14	1.47713e-16	2.73867e-28	3.51198e-26
SCP2	2.4444	0.759889	1.68451	296	273	159	64	0.537162	0.234432	2.7909e-13	9.72186e-14	4.53757e-17	3.0259e-28	3.85496e-26
SKIL	0.506352	1.63358	-1.12723	296	273	43	122	0.14527	0.446886	4.91782e-15	1.39625e-15	4.12794e-15	3.93805e-28	4.98445e-26
SLC2A3	0.563978	1.65444	-1.09046	296	273	43	123	0.14527	0.450549	2.55148e-15	7.09594e-16	9.01008e-15	4.36179e-28	5.48516e-26
MAFF	0.413533	1.51808	-1.10455	296	273	30	105	0.101351	0.384615	4.62668e-15	1.34538e-15	5.46157e-15	5.00269e-28	6.25079e-26
NFKB2	0.486305	1.72414	-1.23783	296	273	45	123	0.152027	0.450549	1.28887e-14	4.24859e-15	1.79619e-15	5.19274e-28	6.44694e-26
TLE4	0.481398	1.72688	-1.24548	296	273	39	116	0.131757	0.424908	8.98411e-15	3.28627e-15	2.499e-15	5.58211e-28	6.88649e-26
ZNF451	0.985981	2.58219	-1.59621	296	273	102	178	0.344595	0.652015	4.35281e-13	2.02633e-13	4.51961e-17	6.21503e-28	7.61907e-26
PDE7A	1.61962	0.468157	1.15146	296	273	135	42	0.456081	0.153846	1.47477e-14	2.87543e-15	3.32757e-15	6.48906e-28	7.9053e-26
FMNL1	0.875654	2.34483	-1.46917	296	273	79	160	0.266892	0.586081	2.50149e-14	1.16946e-14	8.66146e-16	6.86378e-28	8.30986e-26
ISG15	3.83412	1.85956	1.97455	296	273	224	127	0.756757	0.465201	1.65697e-12	9.36123e-13	1.21223e-17	7.6767e-28	9.23668e-26
ERCC-00108	0.913318	2.6116	-1.69828	296	273	57	138	0.192568	0.505495	7.91734e-15	3.27731e-15	3.77729e-15	8.36368e-28	9.96247e-26
RSRC2	1.51554	3.04984	-1.5343	296	273	109	192	0.368243	0.703297	2.46956e-15	8.56627e-16	1.44836e-14	8.38213e-28	9.96247e-26
UBC	5.62609	7.69527	-2.06918	296	273	277	272	0.935811	0.996337	0.000225211	3.87026e-05	5.29153e-25	1.37332e-27	1.62235e-25
AFF4	0.970067	2.35019	-1.38013	296	273	77	160	0.260135	0.586081	6.4846e-15	2.74527e-15	8.75256e-15	1.60744e-27	1.88748e-25
AP1G1	0.450176	1.64118	-1.191	296	273	45	122	0.152027	0.446886	2.45019e-14	8.20592e-15	3.0245e-15	1.65953e-27	1.93698e-25
FOS	4.89438	2.74216	2.15222	296	273	262	170	0.885135	0.622711	5.33883e-13	1.49884e-13	1.68603e-16	1.68931e-27	1.96e-25
NFKBIA	4.51368	6.79211	-2.27843	296	273	223	264	0.753378	0.967033	1.00148e-12	2.52903e-14	1.07557e-15	1.81636e-27	2.09494e-25
DDIT4	0.0911446	0.708801	-0.617656	296	273	18	84	0.0608108	0.307692	4.00187e-14	5.11822e-15	5.42203e-15	1.85251e-27	2.12407e-25
NREP	1.81445	0.769125	1.04533	296	273	164	61	0.554054	0.223443	1.55826e-15	4.04189e-16	7.43481e-14	2.00362e-27	2.28389e-25
EIF4EBP1	3.47706	1.66374	1.81332	296	273	220	120	0.743243	0.43956	3.00277e-13	1.29936e-13	2.59367e-16	2.24315e-27	2.54206e-25
RAMP1	2.37678	0.718261	1.65851	296	273	137	45	0.462838	0.164835	5.31107e-14	1.80587e-14	2.5884e-15	3.09593e-27	3.48821e-25
KLF13	0.929907	2.29918	-1.36928	296	273	86	165	0.290541	0.604396	9.44817e-14	3.8996e-14	1.22954e-15	3.17446e-27	3.55613e-25
SMURF1	0.199561	0.918429	-0.718869	296	273	18	85	0.0608108	0.311355	2.08002e-14	2.53984e-15	2.36038e-14	3.95574e-27	4.40602e-25
RSAD2	0.831451	0.043056	0.788395	296	273	72	7	0.243243	0.025641	1.60434e-13	1.946e-15	4.03588e-14	5.16105e-27	5.71587e-25
KCTD5	1.15	0.341079	0.808919	296	273	114	28	0.385135	0.102564	1.53762e-14	2.15976e-15	5.13682e-14	7.25217e-27	7.98641e-25
RP11-1000B6.3	1.80039	0.686278	1.11411	296	273	170	71	0.574324	0.260073	6.67364e-14	2.57856e-14	4.65513e-15	7.83709e-27	8.58205e-25
L3HYPDH	1.4546	0.353928	1.10067	296	273	115	30	0.388514	0.10989	5.33903e-14	8.46226e-15	1.45942e-14	8.0598e-27	8.77662e-25
ERICH1	3.05705	1.31296	1.74409	296	273	200	103	0.675676	0.377289	1.88416e-12	1.1194e-12	1.20156e-16	8.76635e-27	9.49298e-25
RICTOR	1.32904	3.05932	-1.73028	296	273	113	186	0.381757	0.681319	1.60505e-12	7.10657e-13	2.25511e-16	1.04171e-26	1.12182e-24
MXD1	0.387677	1.61843	-1.23075	296	273	38	111	0.128378	0.406593	9.63102e-14	3.3785e-14	5.26682e-15	1.15476e-26	1.23673e-24
SPINK2	4.85942	2.72203	2.13738	296	273	236	143	0.797297	0.52381	8.99192e-12	4.66113e-12	4.53112e-17	1.367e-26	1.45604e-24
MRPL27	2.27996	0.606587	1.67337	296	273	137	48	0.462838	0.175824	5.50123e-13	2.04713e-13	1.38234e-15	1.82332e-26	1.93153e-24
FKBP3	2.68166	1.1243	1.55736	296	273	186	90	0.628378	0.32967	1.94036e-12	1.21294e-12	3.09979e-16	2.41187e-26	2.5412e-24
RP1-241P17.4	0.689256	0.177644	0.511612	296	273	136	46	0.459459	0.168498	2.07105e-13	7.67589e-14	5.18388e-15	2.55025e-26	2.67255e-24
SMIM14	1.01843	0.0832465	0.935181	296	273	73	8	0.246622	0.029304	3.05934e-13	5.17112e-15	8.12244e-14	2.6897e-26	2.80362e-24
RNF11	0.629348	1.81869	-1.18935	296	273	56	134	0.189189	0.490842	4.94007e-14	1.98703e-14	2.25358e-14	2.86467e-26	2.97011e-24
RANBP2	1.60896	3.25818	-1.64922	296	273	131	204	0.442568	0.747253	3.01224e-13	1.38915e-13	3.68205e-15	3.26538e-26	3.36766e-24
IST1	1.79141	3.55147	-1.76005	296	273	134	204	0.452703	0.747253	1.63585e-12	8.56816e-13	8.00235e-16	4.35714e-26	4.46997e-24
CYB5B	1.63461	0.393471	1.24114	296	273	117	33	0.39527	0.120879	2.36367e-13	4.29402e-14	1.6341e-14	4.4574e-26	4.54888e-24
PSMD12	1.13906	2.53217	-1.3931	296	273	91	171	0.307432	0.626374	4.64864e-14	2.22677e-14	3.81388e-14	5.37865e-26	5.46045e-24
CCM2	1.89786	0.63817	1.25969	296	273	138	46	0.466216	0.168498	6.6201e-14	2.19745e-14	4.12282e-14	5.73195e-26	5.78897e-24
CTD-2139B15.2	1.20096	2.55852	-1.35756	296	273	199	223	0.672297	0.81685	0.000123237	8.30479e-05	1.21611e-23	6.37888e-26	6.40913e-24
TRA2A	1.73981	3.47469	-1.73488	296	273	168	223	0.567568	0.81685	2.66991e-10	1.00914e-10	1.25929e-17	7.99718e-26	7.9939e-24
UQCR10	4.29192	2.48371	1.80821	296	273	256	174	0.864865	0.637363	5.22076e-10	2.49027e-10	5.25345e-18	8.22905e-26	8.18371e-24
WAC	2.23563	3.86861	-1.63297	296	273	171	234	0.577703	0.857143	3.88068e-13	1.08183e-13	1.2548e-14	8.53375e-26	8.44364e-24
MED17	0.867413	2.3302	-1.46279	296	273	72	149	0.243243	0.545788	2.64291e-13	1.49446e-13	1.11196e-14	1.0413e-25	1.02511e-23
GTSF1	0.014586	0.789226	-0.77464	296	273	5	57	0.0168919	0.208791	5.81774e-13	1.46828e-14	1.22679e-13	1.12726e-25	1.10414e-23
PDPK1	2.32515	0.874485	1.45067	296	273	160	66	0.540541	0.241758	6.43206e-13	2.27778e-13	8.68055e-15	1.23554e-25	1.20415e-23
Supplementary Table 5b. GSEA analysis of selected HALLMARK genesets between heterozygous cells from pre-TP53-sAML and CP-TP53-MPN patients (Related to Fig. 4c).
NES: Net Enrichment Score
FDR q-val: False Discovery Rate q-value
Pathway	NES	FDR_qval	Enriched in
HALLMARK_INTERFERON_ALPHA_RESPONSE	1.93909	0	pre-TP53-sAML
HALLMARK_FATTY_ACID_METABOLISM	1.78474	0.00538637	pre-TP53-sAML
HALLMARK_OXIDATIVE_PHOSPHORYLATION	1.7022	0.0110181	pre-TP53-sAML
HALLMARK_INTERFERON_GAMMA_RESPONSE	1.65584	0.0132718	pre-TP53-sAML
HALLMARK_MYC_TARGETS_V2	1.63339	0.014131	pre-TP53-sAML
HALLMARK_GLYCOLYSIS	1.54332	0.0302317	pre-TP53-sAML
HALLMARK_DNA_REPAIR	1.36237	0.0844466	pre-TP53-sAML
HALLMARK_TNFA_SIGNALING_VIA_NFKB	-2.148	0	CP-TP53-MPN
HALLMARK_TGF_BETA_SIGNALING	-1.9465	0	CP-TP53-MPN
HALLMARK_APOPTOSIS	-1.65431	0.0127373	CP-TP53-MPN
HALLMARK_HYPOXIA	-1.57349	0.0281146	CP-TP53-MPN
HALLMARK_WNT_BETA_CATENIN_SIGNALING	-1.44071	0.0586016	CP-TP53-MPN
HALLMARK_G2M_CHECKPOINT	-1.38759	0.075373	CP-TP53-MPN
HALLMARK_IL6_JAK_STAT3_SIGNALING	-1.28216	0.122278	CP-TP53-MPN

## Sheet: TableS6. Primers
Supplementary Table 6. Primers used throughout the experiments presented in the manuscript.
Supplementary Table 6a. Primers used for TARGET-seq gDNA/cDNA-specific amplification during RT and PCR steps.
mRNA/cDNA amplicon primers (RT and PCR steps)
Gene	Chr (hg19)	Start (hg19)	End (hg19)	Sequence	Amplicon_type	Primer_type	Mutation	Patient
CALR	19	13054355	13054375	AGTCTGGCACCATCTTTGACA	mRNA	Forward	Type1/2 (exon 9)	All
CALR	19	13054716	13054735	AGGCCTCTCTACAGCTCGTC	gDNA/mRNA	Reverse	Type1/2 (exon 9)	All
JAK2	9	5069182	5069202	TAAATGCTGTCCCCCAAAGC	mRNA	Forward	p.V617F	All
JAK2	9	5077544	5077565	CCATGCCAACTGTTTAGCAAC	mRNA	Reverse	p.V617F	All
TP53	17	7576880	7576902	GGTTTCTTCTTTGGCTGGGGAG	mRNA	Forward	p.His214Arg; p.Val216Gly; p.Tyr220Cys; p.Pro301_Gly302fs; c.672+1G>T; p.Val272Met; p.Asn235Asp; p.Cys238Tyr; p.Ser241Cys; p.Arg273His; p.Cys242Tyr; p.Cys242Phe; p.Tyr234His p.Met246Val; p.Arg248Trp; p.Pro278Leu	IF0393/ IF0392/ GR005/ GR005/ IF0131/ IF0131/ IF9118/ IF9118/ IF0318/ IF0318/ IF9131/ GR003/ IF9038/ IF0308/ GR001
TP53	17	7578429	7578451	TGGCCATCTACAAGCAGTCACA	mRNA	Reverse	p.His214Arg; p.Val216Gly; p.Tyr220Cys; p.Pro301_Gly302fs; c.672+1G>T; p.Val272Met; p.Asn235Asp; p.Cys238Tyr; p.Ser241Cys; p.Arg273His; p.Cys242Tyr; p.Cys242Phe; p.Tyr234His p.Met246Val; p.Arg248Trp; p.Pro278Leu; p.Tyr234His	IF0393/ IF0392/ GR005/ GR005/ IF0131/ IF0131/ IF9118/ IF9118/ IF0318/ IF0318/ IF9131/ GR003/ IF9038/ IF0308/ GR001/ GR004
TP53	17	7572965	7572987	TTTATGGCGGGAGGTAGACTGA	mRNA	Forward	p.Ile162Hisfs*21; p.Phe341Ser; p.Tyr205Ser; p.Leu137Gln; p.Leu350Pro; p.Cys141Tyr; p.Arg280Lys; p.Arg174Trp; p.Tyr103; p.Tyr234His	GR001/ GR007/ GR007/ GR007/ GR006/ GR006/ GR002/ GR002/ GR002/ GR004
TP53	17	7579879	7579900	CAGTCAGATCCTAGCGTCGAG	mRNA	Reverse	p.Ile162Hisfs*21; p.Phe341Ser; p.Tyr205Ser; p.Leu137Gln; p.Leu350Pro; p.Cys141Tyr; p.Arg280Lys; p.Arg174Trp; p.Tyr103*; p.Leu145del; pLeu45fs; p.Arg175His; p.Ala161Thr	GR001/ GR007/ GR007/ GR007/ GR006/ GR006/ GR002/ GR002/ GR002/ IF9180/ IF9180/ IF0391/ GH001
TP53	17	7578225	7578247	TCATCCAAATACTCCACACGCA	mRNA	Forward	p.Leu145del; pLeu45fs; p.Arg175His; p.Ala161Thr	IF9180/ IF9180/ IF0391/ GH001
DNMT3A	2	25457157	25457179	GCAAAATACTCCTTCAGCGGAG	gDNA/mRNA	Forward	p.Arg822His	GH001
DNMT3A	2	25458643	25458665	GTCAAACTCCATAAAGCAGGGC	mRNA	Reverse	p.Arg822His	GH001
SF3B1	2	198266771	198266793	ACCATAAGGAGTTGCTGCTTCA	mRNA	Forward	p.Lys666Asn	IF9118
SF3B1	2	198267732	198267754	CGTGGTCATTGAACCGCTATTG	mRNA	Reverse	p.Lys666Asn	IF9118
ASXL1	20	31021660	31021680	AGTGTTCACACCGAAAAGCC	mRNA	Forward	p.Glu635ArgfsTer15; p.G646	IF0392/ IF0393
ASXL1	20	31022505	31022525	CTCACCACCATCACCACTGC	gDNA/mRNA	Reverse	p.Glu635ArgfsTer15; p.G646	IF0392/ IF0393
U2AF1	21	44527561	44527579	TCGGCACCGAGAAAGACAA	mRNA	Forward	p.Gln157Arg	IF0393/ IF0131
U2AF1	21	44513210	44513229	GCTCAGAATCGCCCAGATCT	mRNA	Reverse	p.Gln157Arg	IF0393/ IF0131
Genomic DNA amplicon primers (PCR step)
Gene	Chr (hg19)	Start (hg19)	End (hg19)	Sequence	Amplicon_type	Primer_type	Mutation	Patient
CALR	19	13054450	13054469	cctggtcctggtcctgatgt	gDNA	Forward	Type1/2 (exon 9)	All
CALR	19	13054716	13054735	AGGCCTCTCTACAGCTCGTC	gDNA/mRNA	Reverse	Type1/2 (exon 9)	All
JAK2	9	5073560	5073583	ccaaagcacattgtatcctcatct	gDNA	Forward	p.V617F	All
JAK2	9	5073858	5073881	cactgacacctagctgtgatcct	gDNA	Reverse	p.V617F	All
TP53	17	7577403	7577426	tggaagaaatcggtaagaggtgg	gDNA	Forward	p.Asn235Asp; p.Cys238Tyr; p.Ser241Cys; p.Cys242Tyr; p.Cys242Phe; p.Met246Val; p.Arg248Trp; p.Tyr234His	IF9118/ IF9118/ IF0318/ IF9131/ GR003/ IF9038/ IF0308/ GR004
TP53	17	7577615	7577637	cctcatcttgggcctgtgttat	gDNA	Reverse	p.Asn235Asp; p.Cys238Tyr; p.Ser241Cys; p.Cys242Tyr; p.Cys242Phe; p.Met246Val; p.Arg248Trp; p.Tyr234His	IF9118/ IF9118/ IF0318/ IF9131/ GR003/ IF9038/ IF0308/ GR004
TP53	17	7576956	7576979	gtgaatctgaggcataactgcac	gDNA	Forward	p.Arg273His; p.Pro301_Gly302fs; p.Arg280Lys; p.Pro278Leu; p.Val272Met	IF0318/ GR005/ GR002/ GR001/ IF0131
TP53	17	7577183	7577205	ggacctgatttccttactgcct	gDNA	Reverse	p.Arg273His; p.Pro301_Gly302fs; p.Arg280Lys; p.Pro278Leu; p.Val272Met	IF0318/ GR005/ GR002/ GR001/ IF0131
TP53	17	7578036	7578059	acccatttactttgcacatctca	gDNA	Forward	p.His214Arg; p.Val216Gly; p.Tyr220Cys; p.Tyr205Ser; c.672+1G>T	IF0393/ IF0392/ GR005/ GR007/ IF0131
TP53	17	7578296	7578319	ggcctctgattcctcactgattg	gDNA	Reverse	p.His214Arg; p.Val216Gly; p.Tyr220Cys; p.Tyr205Ser; c.672+1G>T	IF0393/ IF0392/ GR005/ GR007/ IF0131
TP53	17	7578294	7578318	agcaatcagtgaggaatcagaggc	gDNA	Forward	p.Arg175His; p.Ala161Thr	IF0391/ GH001
TP53	17	7578636	7578657	GGAGGTGCTTACGCATGTTTG	gDNA	Reverse	p.Arg175His; p.Ala161Thr	IF0391/ GH001
TP53	17	7579258	7579280	gatacggccaggcattgaagtc	gDNA	Forward	p.Tyr103*	GR002
TP53	17	7579597	7579620	cctctgactgctcttttcaccca	gDNA	Reverse	p.Tyr103*	GR002
TP53	17	7578332	7578352	caaccagccctgtcgtctct	gDNA	Forward	p.Leu145del; p.Leu137Gln; p.Cys141Tyr; p.Arg174Trp; p.Ile162Hisfs*21	IF9180/ GR007/ GR006/ GR002/ GR001
TP53	17	7578680	7578702	CTGAGGTGTAGACGCCAACTCT	gDNA	Reverse	p.Leu145del; p.Leu137Gln; p.Cys141Tyr; p.Arg174Trp; p.Ile162Hisfs*21	IF9180/ GR007/ GR006/ GR002/ GR001
TP53	17	7573751	7573775	tgtggttataggattcaaccggag	gDNA	Forward	p.Phe341Ser; p.Leu350Pro; p.Ala347fs	GR007/ GR006/ GR004
TP53	17	7574116	7574140	gcatgttgcttttgtaccgtcata	gDNA	Reverse	p.Phe341Ser; p.Leu350Pro; p.Ala347fs	GR007/ GR006/ GR004
PHF6	X	133549005	133549030	ggattctgaatgttaattttcctgc	gDNA	Forward	p.Arg274*	GH001
PHF6	X	133549387	133549409	attaaacggcttgcaaatgcct	gDNA	Reverse	p.Arg274*	GH001
SF3B1	2	198267074	198267097	atctccccaaatcagtagcccaa	gDNA	Forward	p.Lys666Asn	IF9118
SF3B1	2	198267566	198267591	attaccaactcatgactgtcctttc	gDNA	Reverse	p.Lys666Asn	IF9118
U2AF1	21	44514921	44514940	ttaaagcgtggatggcaagc	gDNA	Forward	p.Gln157Arg	IF0393/ IF0131
U2AF1	21	44514679	44514698	ggtgggttggaaggagacat	gDNA	Reverse	p.Gln157Arg	IF0393/ IF0131
EZH2	7	148504693	148504716	GCTAAGGCAGCTGTTTCAGAGGA	gDNA	Forward	p.Glu745Lys	GR003
EZH2	7	148505035	148505058	gggaatgcttgtagacaggtttg	gDNA	Reverse	p.Glu745Lys	GR003
EZH2	7	148507334	148507356	tgacctctaccctcgtttctga	gDNA	Forward	p.Ala656Thr	GR007
EZH2	7	148507650	148507672	TCTTTATTACTGCGCAGACCGA	gDNA	Reverse	p.Ala656Thr	GR007
ASXL1	20	31022183	31022203	aggtcagatcacccagtcag	gDNA	Forward	p.Glu635ArgfsTer15; p.Gly646TrpfsTer12	IF0392, IF0393
ASXL1	20	31022505	31022525	CTCACCACCATCACCACTGC	gDNA	Reverse	p.Gly646TrpfsTer12	IF0393
ASXL1	20	31022505	31022525	CTCACCACCATCACCACTGC	gDNA/mRNA	Reverse	p.Glu635ArgfsTer15	IF0392
DNMT3A	2	25457157	25457179	GCAAAATACTCCTTCAGCGGAG	gDNA/mRNA	Forward	p.Arg822His	GH001
DNMT3A	2	25457440	25457462	agaagattcggcagaactaagc	gDNA	Reverse	p.Arg822His	GH001
TET2	4	106155055	106155076	TTCAACTAGAGGGCAGCCTTG	gDNA/mRNA	Forward	p.Val48ThrfsTer16	IF9180
TET2	4	106155303	106155325	GACTCACACGACTATTCTGGCT	gDNA/mRNA	Reverse	p.Val48ThrfsTer16	IF9180
TET2	4	106196887	106196908	CCACCCAATCTGAGCAATCCA	gDNA	Forward	p.Ser1776LeufsTer44; p.Ala1863Val	IF0318/ IF0391
TET2	4	106197310	106197332	GATTCTTTAAAGGGGTTGTGGC	gDNA	Reverse	p.Ser1776LeufsTer44; p.Ala1863Val	IF0318/ IF0391
TET2	4	106156471	106156493	CACCTTCCCAGAGTCCTAATCC	gDNA/mRNA	Forward	p.Glu503*	GR007
TET2	4	106156735	106156757	ACAAGATCTCGTGTTTGCTCCT	gDNA/mRNA	Reverse	p.Glu503*	GR007
TET2	4	106157894	106157916	CCAGGGAGGAAGTCACACTCAG	gDNA/mRNA	Forward	p.Lys959Leufs*49	GR002
TET2	4	106158162	106158185	TCCATGGTCTCAATGATGCTCTT	gDNA/mRNA	Reverse	p.Lys959Leufs*49	GR002
TET2	4	106180714	106180737	tcagctgcacagcctatataatg	gDNA	Forward	p.Gly1275Val	IF9131
TET2	4	106181036	106181059	agtgtgtatctacagtttgggaa	gDNA	Reverse	p.Gly1275Val	IF9131
TET2	4	106196172	106196197	cctgtttctgttctctcttaccctg	gDNA	Forward	p.Pro1594LeufsTer2	IF9180
TET2	4	106196574	106196596	GGAGCAGTTGTCCACTGATAGG	gDNA/mRNA	Reverse	p.Pro1594LeufsTer2	IF9180
TET2	4	106158202	106158224	TTTCACGCCAAGTCGTTATTTGA	gDNA/mRNA	Forward	p.P1092Qfs*10	GH001
TET2	4	106158512	106158534	TGTCTCAGTACATTTCTGGCACT	gDNA/mRNA	Reverse	p.P1092Qfs*10	GH001
Supplementary Table 6b. Primers used for TARGET-seq genotyping library preparation.
cDNA amplicon targeted primers
Gene	Chr (hg19)	Start (hg19)	End (hg19)	Adaptor	Barcode	Sequence	Amplicon_type	Primer type	Mutation	Targeted in
ASXL1	20	31021672	31021691	ACACTGACGACATGGTTCTACA	NNNNNN	CGAAAAGCCACAGCCCACTA	mRNA	Forward	p.G635/p.G646	IF0393/IF0392
ASXL1	20	31022506	31022525	TACGGTAGCAGAGACTTGGTCT	NNNNNN	CTCACCACCATCACCACTGC	mRNA	Reverse	p.G635/p.G646	IF0393/IF0392
CALR	19	13054391	13054410	ACACTGACGACATGGTTCTACA	NNNNNN	ACGATGAGGCATACGCTGAG	mRNA	Forward	Type1/2 (exon 9)	All
CALR	19	13054707	13054727	TACGGTAGCAGAGACTTGGTCT	NNNNNN	CTACAGCTCGTCCTTGGCCTG	gDNA/mRNA	Reverse	Type1/2 (exon 9)	All
CALR	19	13054716	13054735	TACGGTAGCAGAGACTTGGTCT	NNNNNN	AGGCCTCTCTACAGCTCGTC	gDNA/mRNA	Reverse	Type1/2 (exon 9)	All
SF3B1	2	198266818	198266839	ACACTGACGACATGGTTCTACA	NNNNNN	TAGTGGATGGTGGTACAGTCAG	mRNA	Forward	p.K666N	IF9118
SF3B1	2	198267692	198267713	TACGGTAGCAGAGACTTGGTCT	NNNNNN	CTAGAGTGGAAGGCCGAGAGAT	mRNA	Reverse	p.K666N	IF9118
DNMT3A	2	25457193	25457213	ACACTGACGACATGGTTCTACA	NNNNNN	GATGACTGGCACGCTCCATGA	mRNA	Forward	p.R882H	GH001
DNMT3A	2	25458643	25458664	TACGGTAGCAGAGACTTGGTCT	NNNNNN	TCAAACTCCATAAAGCAGGGCA	mRNA	Reverse	p.R882H	GH001
JAK2	9	5072596	5072618	ACACTGACGACATGGTTCTACA	NNNNNN	TCTGGATAAAGCACACAGAAACT	mRNA	Forward	p.V617F	All
JAK2	9	5077460	5077484	TACGGTAGCAGAGACTTGGTCT	NNNNNN	TCCAAATTTTACAAACTCCTGAACC	mRNA	Reverse	p.V617F	All
TP53	17	7576900	7576920	ACACTGACGACATGGTTCTACA	NNNNNN	GAGAGGAGCTGGTGTTGTTGG	mRNA	Forward	p.Val272Met; p.Ser241Cys; p.Arg273His; p.Arg248Trp; p.Pro278Leu; p.Pro301_Gly302fs; p.Met246Val; p.Cys238Tyr; p.Asn235Asp; p.Cys242Tyr; p.Arg280Lys; p.Cys242Phe; p.Tyr234His	IF0131/IF0318/IF0308/GR001/GR005/IF9038/IF9118/IF9131/GR002/GR003/GR004
TP53	17	7577584	7577604	TACGGTAGCAGAGACTTGGTCT	NNNNNN	GCTCTGACTGTACCACCATCC	mRNA	Reverse	p.Val272Met; p.Ser241Cys; p.Arg273His; p.Arg248Trp; p.Pro278Leu; p.Pro301_Gly302fs; p.Met246Val; p.Cys238Tyr; p.Asn235Asp; p.Cys242Tyr; p.Arg280Lys; p.Cys242Phe; p.Tyr234His	IF0131/IF0318/IF0308/GR001/GR005/IF9038/IF9118/IF9131/GR002/GR003/GR004
TP53	17	7577580	7577601	ACACTGACGACATGGTTCTACA	NNNNNN	TAGTGGATGGTGGTACAGTCAG	mRNA	Forward	c.672+1G>C; p.His214Arg; p.Val216Gly; p.Tyr220Cys; p.Tyr205Ser	IF0131/IF0393/IF0392/GR005/GR007
TP53	17	7578376	7578396	TACGGTAGCAGAGACTTGGTCT	NNNNNN	CCATGAGCGCTGCTCAGATAG	mRNA	Reverse	c.672+1G>C; p.His214Arg; p.Val216Gly; p.Tyr220Cys	IF0131/IF0393/IF0392/GR005
TP53	17	7578257	7578278	ACACTGACGACATGGTTCTACA	NNNNNN	CCACTCGGATAAGATGCTGAGG	mRNA	Forward	p.Cys141Tyr; p.Arg175His; p.Leu145del; p.Arg174Trp; p.Tyr103*; p.A161T	GR006/IF0391/IF9180/GR002/GH001
TP53	17	7579377	7579398	TACGGTAGCAGAGACTTGGTCT	NNNNNN	GTCCCTTCCCAGAAAACCTACC	mRNA	Reverse	p.Cys141Tyr; p.Arg175His; p.A161T; p.Leu137Gln; p.Leu145del	GR006/IF0391/GH001/GR007/IF9180
TP53	17	7572986	7573007	ACACTGACGACATGGTTCTACA	NNNNNN	GACCCTTTTTGGACTTCAGGTG	mRNA	Forward	p.Leu350Pro; p.Ala347fs; p.Phe341Ser	GR006/GR004/GR007
TP53	17	7577064	7577085	TACGGTAGCAGAGACTTGGTCT	NNNNNN	GAGGAAGAGAATCTCCGCAAGA	mRNA	Reverse	p.Leu350Pro; p.Ala347fs; p.Phe341Ser	GR006/GR004/GR007
TP53	17	7579489	7579510	TACGGTAGCAGAGACTTGGTCT	NNNNNN	TCCAGATGAAGCTCCCAGAATG	mRNA	Reverse	p.Arg174Trp; p.Tyr103*	GR002
U2AF1	21	44515549	44515568	ACACTGACGACATGGTTCTACA	NNNNNN	GTGGGGAACGTGTACGTCAA	mRNA	Forward	p.Q157	IF0131/IF0393
U2AF1	21	44514619	44514640	TACGGTAGCAGAGACTTGGTCT	NNNNNN	TCTGGAAATGGGCTTCAAATGC	mRNA	Reverse	p.Q157	IF0131/IF0393
Genomic DNA amplicon targeted primers
Gene	Chr (hg19)	Start (hg19)	End (hg19)	Adaptor	Barcode	Sequence	Amplicon_type	Primer_type	Mutation	Patient
TP53	17	7576969	7576990	ACACTGACGACATGGTTCTACA	NNNNNN	cataactgcacccttggtctcc	gDNA	Forward	p.Val272Met; p.Arg273His; p.Pro278Leu; p.Pro301_Gly302fs; p.Arg280Lys	IF0131/IF0318/GR001/GR005/GR002
TP53	17	7577173	7577194	TACGGTAGCAGAGACTTGGTCT	NNNNNN	ccttactgcctcttgcttctct	gDNA	Reverse	p.Val272Met; p.Arg273His; p.Pro278Leu; p.Pro301_Gly302fs; p.Arg280Lys	IF0131/IF0318/GR001/GR005/GR002
JAK2	9	5073648	5073671	ACACTGACGACATGGTTCTACA	NNNNNN	ttatggacaacagtcaaacaacaa	gDNA	Forward	p.V617F	All
JAK2	9	5073795	5073817	TACGGTAGCAGAGACTTGGTCT	NNNNNN	aaaggcattagaaagcctgtagt	gDNA	Reverse	p.V617F	All
CALR	19	13054451	13054471	ACACTGACGACATGGTTCTACA	NNNNNN	ctggtcctggtcctgatgtcg	gDNA	Forward	Type1/2 (exon 9)	All
CALR	19	13054707	13054727	TACGGTAGCAGAGACTTGGTCT	NNNNNN	CTACAGCTCGTCCTTGGCCTG	gDNA/mRNA	Reverse	Type1/2 (exon 9)	All
CALR	19	13054716	13054735	TACGGTAGCAGAGACTTGGTCT	NNNNNN	AGGCCTCTCTACAGCTCGTC	gDNA/mRNA	Reverse	Type1/2 (exon 9)	All
TP53	17	7578137	7578158	ACACTGACGACATGGTTCTACA	NNNNNN	cttaacccctcctcccagagac	gDNA	Forward	c.672+1G>C; p.His214Arg; p.Val216Gly; p.Tyr205Ser; p.Tyr220Cys	IF0131/IF0393/IF0392/GR007/GR005
TP53	17	7578283	7578304	TACGGTAGCAGAGACTTGGTCT	NNNNNN	actgattgctcttagGTCTGGC	gDNA	Reverse	c.672+1G>C; p.His214Arg; p.Val216Gly; p.Tyr205Ser; p.Tyr220Cys	IF0131/IF0393/IF0392/GR007/GR005
U2AF1	21	44514908	44514929	ACACTGACGACATGGTTCTACA	NNNNNN	atggcaagcacttctgtttttg	gDNA	Forward	p.Q157	IF0131/IF0393
U2AF1	21	44514725	44514744	TACGGTAGCAGAGACTTGGTCT	NNNNNN	gaactgtgctcagtcacgtc	gDNA	Reverse	p.Q157	IF0131/IF0393
TET2	4	106196929	106196951	ACACTGACGACATGGTTCTACA	NNNNNN	TGAACATCATTCACCTTCTCACA	gDNA/mRNA	Forward	p.Ala1863Val; p.Ser1776LeufsTer44	IF0318/IF0391
TET2	4	106197283	106197304	TACGGTAGCAGAGACTTGGTCT	NNNNNN	CTCACGCTTTGCACACTCAATG	gDNA/mRNA	Reverse	p.Ala1863Val; p.Ser1776LeufsTer44	IF0318/IF0391
TP53	17	7578333	7578353	ACACTGACGACATGGTTCTACA	NNNNNN	caaccagccctgtcgtctctc	gDNA	Forward	p.Arg175His; p.A161T; p.Leu137Gln; p.Arg174Trp; p.Leu145del; p.Cys141Tyr; p.Ile162Hisfs*21	IF0391/GH001/GR007/GR002/IF9180/GR006/GR001
TP53	17	7578605	7578626	TACGGTAGCAGAGACTTGGTCT	NNNNNN	GCCGTCTTCCAGTTGCTTTATC	gDNA	Reverse	p.Arg175His; p.A161T; p.Leu137Gln; p.Arg174Trp; p.Leu145del; p.Cys141Tyr; p.Ile162Hisfs*21	IF0391/GH001/GR007/GR002/IF9180/GR006/GR001
TP53	17	7578582	7578603	TACGGTAGCAGAGACTTGGTCT	NNNNNN	GTTCACTTGTGCCCTGACTTTC	gDNA	Reverse	p.Arg175His; p.A161T; p.Leu137Gln; p.Arg174Trp; p.Leu145del; p.Cys141Tyr; p.Ile162Hisfs*21	IF0391/GH001/GR007/GR002/IF9180/GR006/GR001
TP53	17	7577407	7577428	ACACTGACGACATGGTTCTACA	NNNNNN	aagaaatcggtaagaggtgggc	gDNA	Forward	p.Ser241Cys; p.Arg248Trp; p.Tyr234His; p.Cys242Phe; p.Cys242Tyr; p.Cys238Tyr; p.Asn235Asp; p.Met246Val	IF0318/IF0308/GR004/GR003/IF9131/IF9118/IF9038
TP53	17	7577610	7577631	TACGGTAGCAGAGACTTGGTCT	NNNNNN	cttgggcctgtgttatctccta	gDNA	Reverse	p.Ser241Cys; p.Arg248Trp; p.Tyr234His; p.Cys242Phe; p.Cys242Tyr; p.Cys238Tyr; p.Asn235Asp; p.Met246Val	IF0318/IF0308/GR004/GR003/IF9131/IF9118/IF9038
ASXL1	20	31022184	31022203	ACACTGACGACATGGTTCTACA	NNNNNN	aggtcagatcacccagtcag	gDNA	Forward	p.G635/p.G646	IF0393/IF0392
ASXL1	20	31022482	31022500	TACGGTAGCAGAGACTTGGTCT	NNNNNN	CCTCTGCCACCTCCCTCAT	gDNA	Reverse	p.G635/p.G646	IF0393/IF0392
TP53	17	7573879	7573898	ACACTGACGACATGGTTCTACA	NNNNNN	cctaggaaggcaggggagta	gDNA	Forward	p.Leu350Pro; p.Ala347fs; p.Phe341Ser	GR006/GR004/GR007
TP53	17	7574071	7574094	TACGGTAGCAGAGACTTGGTCT	NNNNNN	accatcttttaactcaggtactgt	gDNA	Reverse	p.Leu350Pro; p.Ala347fs; p.Phe341Ser	GR006/GR004/GR007
TET2	4	106196181	106196202	ACACTGACGACATGGTTCTACA	NNNNNN	tgttctctcttaccctgtccac	gDNA/mRNA	Forward	p.Pro1594LeufsTer2	IF9180
TET2	4	106196520	106196540	TACGGTAGCAGAGACTTGGTCT	NNNNNN	TCTGATTCAAAAGCCCAGGGT	gDNA/mRNA	Reverse	p.Pro1594LeufsTer2	IF9180
TET2	4	106155149	106155170	ACACTGACGACATGGTTCTACA	NNNNNN	TCCTGATACCATCACCTCCCAT	gDNA/mRNA	Forward	p.Val48ThrfsTer16	IF9180
TET2	4	106155298	106155319	TACGGTAGCAGAGACTTGGTCT	NNNNNN	CACGACTATTCTGGCTTCCCTT	gDNA/mRNA	Reverse	p.Val48ThrfsTer16	IF9180
TET2	2	198267118	198267139	ACACTGACGACATGGTTCTACA	NNNNNN	ttaaacatggacaggctgtgtg	gDNA	Forward	p.K666N	IF9118
TET2	2	198267444	198267465	TACGGTAGCAGAGACTTGGTCT	NNNNNN	CTTTTGCTGTTGTAGCCTCTGC	gDNA	Reverse	p.K666N	IF9118
TET2	4	106180737	106180760	ACACTGACGACATGGTTCTACA	NNNNNN	gctatccatagcaatgaatttggt	gDNA	Forward	p.Gly1275Val	IF9131
TET2	4	106180923	106180946	TACGGTAGCAGAGACTTGGTCT	NNNNNN	acatcaggaagtaaacaaacCTCT	gDNA	Reverse	p.Gly1275Val	IF9131
TET2	4	106157924	106157945	ACACTGACGACATGGTTCTACA	NNNNNN	CCCAGAAGGACACTCAAAAGCA	gDNA/mRNA	Forward	p.Lys959Leufs*49	GR002
TET2	4	106158137	106158158	TACGGTAGCAGAGACTTGGTCT	NNNNNN	TGCACATTATCACAGCTTGCAG	gDNA/mRNA	Reverse	p.Lys959Leufs*49	GR002
TP53	17	7579267	7579289	ACACTGACGACATGGTTCTACA	NNNNNN	caggcattgaagtctcatggaag	gDNA	Forward	p.Tyr103*	GR002
TP53	17	7579595	7579617	TACGGTAGCAGAGACTTGGTCT	NNNNNN	ctgactgctcttttcacccatct	gDNA	Reverse	p.Tyr103*	GR002
EZH2	7	148504724	148504744	ACACTGACGACATGGTTCTACA	NNNNNN	GGAGGTAGCAGATGTCAAGGG	gDNA/mRNA	Forward	p.Glu745Lys	GR003
EZH2	7	148504875	148504894	TACGGTAGCAGAGACTTGGTCT	NNNNNN	atgcacccactatcttcagc	gDNA/mRNA	Reverse	p.Glu745Lys	GR003
TET2	4	106156502	106156521	ACACTGACGACATGGTTCTACA	NNNNNN	ATGTATGCAGCCCTTCTCCG	gDNA/mRNA	Forward	p.Glu503*	GR007
TET2	4	106156725	106156744	TACGGTAGCAGAGACTTGGTCT	NNNNNN	TTTGCTCCTTGTCTCGACCC	gDNA/mRNA	Reverse	p.Glu503*	GR007
EZH2	7	148507405	148507426	ACACTGACGACATGGTTCTACA	NNNNNN	ctcccagctctgaaacatacCA	gDNA/mRNA	Forward	p.Ala656Thr	GR007
EZH2	7	148507632	148507653	TACGGTAGCAGAGACTTGGTCT	NNNNNN	cgaatgggaaagagaacttggc	gDNA/mRNA	Reverse	p.Ala656Thr	GR007
PHF6	X	133549025	133549048	ACACTGACGACATGGTTCTACA	NNNNNN	tcctgcatttttcttctctagTTG	gDNA/mRNA	Forward	p.R274X	GH001
PHF6	X	133549386	133549407	TACGGTAGCAGAGACTTGGTCT	NNNNNN	taaacggcttgcaaatgccttg	gDNA/mRNA	Reverse	p.R274X	GH001
PHF6	X	133549178	133549200	TACGGTAGCAGAGACTTGGTCT	NNNNNN	AAGCAGCAAATCAAGTGTAATGT	gDNA/mRNA	Reverse	p.R274X	GH001
DNMT3A	2	25457169	25457188	ACACTGACGACATGGTTCTACA	NNNNNN	CTTCAGCGGAGCGAAGAGG	gDNA	Forward	p.R882H	GH001
DNMT3A	2	25457345	25457365	TACGGTAGCAGAGACTTGGTCT	NNNNNN	ctgtgtggttagacggcttcc	gDNA	Reverse	p.R882H	GH001
TET2	4	106158317	106158337	ACACTGACGACATGGTTCTACA	NNNNNN	AACTTGATAGCCACACCCCAG	gDNA/mRNA	Forward	p.P1092Qfs*10	GH001
TET2	4	106158507	106158530	TACGGTAGCAGAGACTTGGTCT	NNNNNN	TCAGTACATTTCTGGCACTTACCT	gDNA/mRNA	Reverse	p.P1092Qfs*10	GH001
Barcode (NNNNNN) is one of the following sequences:
Forward primer	Forward Barcode	Reverse Primer	Reverse Barcode
F1	AACGGT	R1	AAGCCT
F2	ACTCTA	R2	ACCGCA
F3	AGTACC	R3	AGAAGT
F4	CAATAG	R4	AGTTGG
F5	CCACGT	R5	ATGCGA
F6	CGAGAC	R6	CATCCA
F7	CCTGGA	R7	CGTGTT
F8	TGACTA	R8	CGCTCA
Supplementary Table 6c. Primer sequences used for quantitative PCR experiments.
Gene	Species	Forward	Reverse
TP53	Human	TTTGCGTGTGGAGTATTTGGAT	TGTAGTGGATGGTGGTACAGTCAGA
GATA1	Human	CACACCAGAATCAGGGGTTT	CAGTTGAGGCAGGGTAGAGC
CEBPα	Human	AGCCTTGTTTGTACTGTATG	AAAATGGTGGTTTAGCAGAG
PPIA (housekeeping)	Human	GTCAACCCCACCGTGTTCTT	CTGCTGTCTTTGGGACCTTGT

## Sheet: TableS7. Antibodies
Supplementary Table 7. Antibodies used for all experiments presented throughout the manuscript.
Supplementary Table 7a. Antibodies used for HSPC sorting.
Antibody	SOURCE	Clone	Catalog Number	RRID	Antibody Panel ID	Dilutions
CD8-FITC (Lineage)	BioLegend	Clone: RPA-T8	Cat#: 301006	RRID: AB_314124	Panel A	1/100
CD20-FITC (Lineage)	BioLegend	Clone: 2H7	Cat#: 302304	RRID: AB_314252	Panel A	1/150
CD66b-FITC (Lineage)	BioLegend	Clone: G10F5	Cat#: 305104	RRID: AB_314496	Panel A	1/15
CD10-FITC (Lineage)	BioLegend	Clone: HI10a	Cat#: 312208	RRID: AB_314919	Panel A	1/30
CD127-FITC (Lineage)	eBioscience	Clone eBioRDR5	Cat#: 11-1278-42	RRID: AB_1907343	Panel A	1/30
Human Hematopoietic Lineage Cocktail – FITC (Lineage)	eBioscience	NA	Cat# 22-7778-72	RRID: AB_1311229	Panel A	1/15
CD123-PECy7	BioLegend	Clone: 6H6	Cat#: 306010	RRID: AB_493576	Panel A+B	1/60
CD38-PETxRed	Invitrogen	Clone: HIT2	Cat#: MHCD3817	RRID: AB_10392545	Panel A+B	1/21.5
CD90-BV421	BioLegend	Clone: 5E10	Cat#: 328122	RRID: AB_2561420	Panel A	1/30
CD45RA-PE	eBioscience	Clone: HI100	Cat#: 12-0458-41	RRID: AB_10717397	Panel A	1/150
CD34-APC-eF780	eBioscience	Clone: 4H11	Cat#: 47-0349-42	RRID: AB_2573956	Panel A	1/150
CD34-PerCP/Cy5.5	BioLegend	Clone: 562	Cat# 343611	RRID:AB_2566787	Panel B	1/100
CD90-PE	BioLegend	Clone: 5E10	Cat# 328109	RRID: AB_893442	Panel B	1/25
CD45RA-FITC	Invitrogen	Clone: MEM56	Cat# MHCD45RA01	RRID: AB_10373858	Panel B	1/150
CD2-PE/Cy5	BioLegend	Clone: RPA-2.10	Cat# 300209	RRID:AB_314033	Panel B	1/300
CD3-PE/Cy5	BioLegend	Clone: HIT3a	Cat# 300310	RRID: AB_314046	Panel B	1/300
CD4-PE/Cy5	BioLegend	Clone: RPA-T4	Cat# 300510	RRID: AB_314078	Panel B	1/160
CD8-PE/Cy5	BioLegend	Clone: RPA-T8	Cat# 301010	RRID: AB_314128	Panel B	1/300
CD10-PE/Cy5	BioLegend	Clone: HI10a	Cat# 312206	RRID: AB_314917	Panel B	1/80
CD11b-PE/Cy5	BioLegend	Clone: ICRF44	Cat# 301308	RRID: AB_314160	Panel B	1/160
CD14-PE/Cy5	Invitrogen	Clone: 61D3	Cat# 15-0149-41	RRID: AB_2573057	Panel B	1/160
CD19-PE/Cy5	BioLegend	Clone: HIB19	Cat# AB_314240	RRID: 302210	Panel B	1/300
CD20-PE/Cy5	BioLegend	Clone: 2H7	Cat# AB_314256	RRID: 302308	Panel B	1/200
CD56-PE/Cy5	BD Biosciences	Clone: B159	Cat# 555517	RRID: AB_395907	Panel B	1/80
CD235a,b-PE/Cy5	BioLegend	Clone: HIR2	Cat# 306606	RRID: AB_314624	Panel B	1/300
CD117-APC (selected experiments)	BD Pharmigen	104D2	Cat# 333233	RRID:AB_2868677	selected experiments	1/30
Supplementary Table 7b. Antibodies used for PDX model flow cytometry readout and sorting.
Antibody	Source	Clone	Catalog Number	RRID	Antibody Panel ID	Dilutions
CD2-APC-F750	Biolegend	RPA-2.10	300225	AB_2783147	PDX BM Panel	1/160
CD3-APC-F750	Biolegend	SK7	344839	AB_2572091	PDX BM Panel	1/160
CD7-APC-F750	Biolegend	CD7-6B7	343121	AB_2650988	PDX BM Panel	1/160
CD11b-APC-F750	Biolegend	ICRF44	301351	AB_2629677	PDX BM Panel	1/160
CD14-APC-F750	Biolegend	63D3	367120	AB_2572099	PDX BM Panel	1/160
CD19-APC-F750	Biolegend	SJ25C1	363029	AB_2572092	PDX BM Panel	1/160
CD20-APC-F750	Biolegend	2H7	302357	AB_2572125	PDX BM Panel	1/160
CD56-APC-F750	Biolegend	5.1H11	362553	AB_2572104	PDX BM Panel	1/160
CD235a-APC-F750	Biolegend	HIR2	306622	AB_2716166	PDX BM Panel	1/160
CD90-PECy7	Biolegend	5E10	328124	AB_2561693	PDX BM Panel	1/20
CD34-APC	Biolegend	581	343510	AB_1877153	PDX BM Panel	1/100
CD34-PECy7	Beckman Coulter	581	A21691	NA	PDX PB and Erythroid Panel	1/100 or 1/50 respectively
CD38-BV421	Biolegend	HIT2	303526	AB_10983072	PDX BM Panel	1/20
CD123-PE	Biolegend	6H6	306005	AB_314579	PDX BM Panel	1/40
CD45RA-BB515	BD Biosciences	HI100	564552	AB_2738841	PDX BM Panel	1/40
mCD45-BV605	BD Biosciences	30-F11	563053	AB_2737976	PDX BM Panel	1/40
mCD45-APC	BD Biosciences	30-F11	559864	AB_398672	PDX PB Panel	1/100
hCD45-BV786	BD Biosciences	HI30	563716	AB_2716864	PDX BM and Erythroid Panel	1/40 or 1/50 respectively
hCD45-PE	BD Biosciences	HI30	555483	AB_395875	PDX PB Panel	1/100
CD41-APC-F750	Biolegend	HIP8	303749	AB_2892352	PDX Erythroid	1/160
CD235a-PE	BD Biosciences	GA-R2	555570	AB_395949	PDX Erythroid	1/50
CD71-BV605	BD Biosciences	M-A712	743306	AB_2741414	PDX Erythroid	1/50
CD36-APC	BD Biosciences	CB38	550956	AB_398480	PDX Erythroid	1/50
CD123-FITC	Biolegend	6H6	306013	AB_755989	PDX Erythroid	1/50
CD117-BV711	Biolegend	104D2	313229	AB_2566216	PDX Erythroid	1/50
mCD45-PerCP-Cy5.5	Biolegend	F11	103131	AB_893344	PDX Erythroid	1/50
Supplementary Table 7c. Antibodies used for in vitro differentiation flow cytometry readout.
Antibody	Source	Clone	Catalog Number	RRID	Antibody Panel ID	Dilutions
CD34-PECy7	Beckman Coulter	581	A21691	NA	Panel C	1/100
CD41-APC	BD Biosciences	HIP8	559777	AB_398671	Panel C	1/100
CD42-PE	BD Biosciences	ALMA.16	558819	AB_397130	Panel C	1/100
CD71-BV605	BD Biosciences	M-A712	743306	AB_2741414	Panel C	1/100
CD14-AF700	Biolegend	63D3	367114	AB_2566716	Panel C	1/100
CD15-AF700	Biolegend	HI98	301920	AB_2728239	Panel C	1/100
CD11b-AF700	Biolegend	ICRF44	301356	AB_2750075	Panel C	1/100
CD235a-APC-F750	Biolegend	HIR2	306622	AB_2716166	Panel C	1/100
CD34-APC-e780	eBiosciences	4HI1	47-0349-42	AB_2573956	Panel D	1/150
CD41a-APC	eBioscience	HIP8	17-0419-42	AB_2573143	Panel D	1/37.5
CD42b-PE	Biolegend	HIP1	303906	AB_314385	Panel D	1/60
CD71-AF700	BD Pharmigen	M-A712	563769	NA	Panel D	1/30
CD117-BV711	Biolegend	104D2	313230	AB_2566217	Panel D	1/60
CD33-PECy7	Biolegend	P67.6	366618	NA	Panel D	1/150
CD235a-BV421	BD Horizon	GA-R2	562938	AB_2721016	Panel D	1/300
CD14-FITC	eBiosciences	61D3	11-0149-42	AB_10597597	Panel D	1/75
CD11b-FITC	eBioSciences	ICRF44	11-0118-42	NA	Panel D	1/75
Supplementary Table 7d. Antibodies used for mouse peripheral blood and bone marrow flow cytometry readouts.
Antibody	Source	Clone	Catalog Number	RRID	Antibody Panel ID	Dilutions
CD45.1-BV605	BioLegend	A20	110738	AB_2562565	Mouse_PB_Setting1	1/100
CD45.2 AF700	BioLegend	104	109822	AB_493731	Mouse_PB & Mouse_BM_Setting1	1/100 BM, 1/400 PB
Mac1 PE-Cy7	BioLegend	M1/70	101215	AB_312798	Mouse_PB_Setting1	1/1600
CD19 eF450	eBioscience	eBio1D3	48-0193-82	AB_2734905	Mouse_PB_Setting1	1/150
CD4 BV650	BioLegend	RM4-5	100546	AB_2562098	Mouse_PB_Setting1	1/200
CD8a APCeF780	eBioscience	53-6.7	47-0081-82	AB_1272185	Mouse_PB_Setting1	1/400
NK1.1-PE-Cy5	BioLegend	PK136	108716	AB_493590	Mouse_PB_Setting1	1/400
Ly6G FITC	BioLegend	1A8	127606	AB_1236494	Mouse_PB_Setting2	1/100
CD11b PE	BioLegend	M1/70	101208	AB_312791	Mouse_PB_Setting2	1/100
CD3 Pacific Blue	BioLegend	17A2	100214	AB_493645	Mouse_PB_Setting2	1/100
B220 APC-Cy7	BioLegend	RA3-6B2	103224	AB_313007	Mouse_PB_Setting2	1/100
NK1.1 APC-Cy7	BioLegend	PK136	108724	AB_830871	Mouse_PB_Setting2	1/100
CD45.1 PE-Cy7	BioLegend	A20	110730	AB_1134168	Mouse_PB_Setting2	1/100
CD45.2 APC	BioLegend	104	109814	AB_389211	Mouse_PB_Setting2	1/100
CD4 PE-Cy5	BioLegend	RM4-5	100514	AB_312717	Mouse_BM_Setting1	1/400
B220 PE-Cy5	BioLegend	RA3-6B2	103210	AB_312995	Mouse_BM_Setting1	1/200
Gr1 PE-Cy5	BioLegend	RB6-8C5	108410	AB_313375	Mouse_BM_Setting1	1/800
CD5 PE-Cy5	BioLegend	53-7.3	100610	AB_312739	Mouse_BM_Setting1	1/800
Mac1 PE-Cy5	BioLegend	M1/70	101210	AB_312793	Mouse_BM_Setting1	1/800
CD8a PE-Cy5	BioLegend	53-6.7	100710	AB_312749	Mouse_BM_Setting1	1/1200
cKIT APC-eF780	eBioscience	2B8	47-1171-82	AB_1272177	Mouse_BM_Setting1	1/400
Sca1 BV05	BioLegend	D7	108133	AB_2562275	Mouse_BM_Setting1	1/200
CD150 PE-Cy7	BioLegend	TC15-12F12.2	115914	AB_439797	Mouse_BM_Setting1	1/400
CD48 APC	BioLegend	HM48-1	103412	AB_571997	Mouse_BM_Setting1	1/600
CD45.1 FITC	BioLegend	A20	110706	AB_313495	Mouse_BM_Setting1	1/400
Sca1 PE-Cy7	BioLegend	E13-161.7	122514	AB_756199	Mouse_BM_Setting1	1/600
Ter119 PE-Cy5	BioLegend	TER-119	116210	AB_313711	Mouse_BM_Setting1	1/400
Ter119	BioLegend	TER119	116202	AB_313703	Mouse_BM_Setting2	5 µL / 25.106 cells
B220	BioLegend	RA3-6B2	103202	AB_312987	Mouse_BM_Setting2	5 µL / 25.106 cells
Gr1	BioLegend	RB6-8C5	108402	AB_313367	Mouse_BM_Setting2	6,25 µL / 25.106 cells
CD4	BioLegend	GK1.5	100402	AB_312687	Mouse_BM_Setting2	1,25 µL / 25.106 cells
CD8	BioLegend	53-6.7	100702	AB_312741	Mouse_BM_Setting2	1,25 µL / 25.106 cells
CD11b	BioLegend	M1/70	101202	AB_312785	Mouse_BM_Setting2	2,5 µL / 25.106 cells
B220 APC	BioLegend	RA3-6B2	103212	AB_312997	Mouse_BM_Setting2	1/100
Ter119 APC	BioLegend	TER119	116212	AB_313713	Mouse_BM_Setting2	1/100
Gr1 APC	BioLegend	RB6-8C5	108412	AB_313377	Mouse_BM_Setting2	1/100
CD3 APC	BioLegend	17A2	100236	AB_2561456	Mouse_BM_Setting2	1/100
CD11b APC	BioLegend	R1/70	101212	AB_312795	Mouse_BM_Setting2	1/100
c-Kit PerCP-Cy5.5	BioLegend	2B8	105824	AB_2131597	Mouse_BM_Setting2	1/50
Sca1 PE-Cy7	BioLegend	D7	108114	AB_493596	Mouse_BM_Setting2	1/50
CD150 PE	BioLegend	TC15-12F12.2	115904	AB_313683	Mouse_BM_Setting2	1/50
FcGR APC-Cy7	BioLegend	93	101327	AB_1967102	Mouse_BM_Setting2	1/50
CD41 AF700	BioLegend	MWReg30	133926	AB_2572130	Mouse_BM_Setting2	1/50
CD105 BV786	BDHorizon	MJ7/18	564746	NA	Mouse_BM_Setting2	1/50
CD48 BV711	BioLegend	HM48-1	103439	AB_2650824	Mouse_BM_Setting2	1/50
CD45.1 BUV 395	BDHorizon	A20	565212	NA	Mouse_BM_Setting2	1/25
CD45.2 BUV737	BDHorizon	104	612778	NA	Mouse_BM_Setting2	1/25
AnnexinV FITC	BioLegend	NA	640906	NA	Mouse_BM_Setting2	1/100
Ki67 FITC	BioLegend	16A8	652410	AB_2562141	Mouse_BM_Setting2	1/25

## Sheet: TableS8. Genotyping statistics
Supplementary Table 8. Summary of mutation-specific homozygous status statistical testing for TP53-sAML and CP TP53-MPN patients.
Related to Fig. 1b-f; Fig. 4b; Extended Data Fig.2b-o; Extended Data Fig.9e-m.
Supplementary Table 8a. Summary of mutation-specific homozygous status statistical testing for TP53-sAML patients (pooled cells from all phases of the disease for each donor). Rows indicate each mutation for each sample.
P-values were derived using a one-tailed binomial test.
Significant values (p-value<0.05) indicate that the corresponding mutation has homozygous status, and are highlighted in bold.
sample	mutation	Number of cells per allelic status			p-value
		WT reference	Heterozygous	Homozygous
IF0391	JAK2	37	274	16	0.38
IF0391	TP53	112	17	198	0
IF0391	TET2	113	12	202	0
GR003	JAK2	137	913	18	1
GR003	TP53	112	31	925	0
GR003	EZH2	156	7	905	0
GH001	JAK2	47	1450	159	0
GH001	DNMT3A	36	1587	33	1
GH001	TP53	8	291	1357	0
GH001	PHF6	1019	623	14	1
GH001	TET2	35	891	730	0
IF0308	TP53	4	7	852	0
IF0308	CALR Type1	13	843	7	1
GR004	TP53 p.234	22	757	25	0.99
GR004	TP53 p.347	31	759	14	1
IF0318	TP53 p.241	149	524	21	0.91
IF0318	TET2	24	643	27	0.9
IF0318	TP53 p.273	135	537	22	0.9
IF0318	CALR Type2	13	677	4	1
IF0131	JAK2	207	884	77	0
IF0131	TP53 c.672	299	841	28	1
IF0131	TP53 p.272	298	838	32	0.97
IF0131	U2AF1	192	970	6	1
IF0393	JAK2	20	429	12	0.99
IF0393	TP53 p.214	1	6	454	0
IF0393	U2AF1	8	447	6	1
IF0392	JAK2	9	140	4	0.93
IF0392	TP53	0	3	150	0
GR001	CALR Type2	20	876	16	1
GR001	TP53 p.278	750	158	4	0.96
GR001	TP53 p.I162	122	162	628	0
GR002	JAK2	24	425	9	1
GR002	TP53 p.103	162	289	7	0.99
GR002	TP53 p.174	169	281	8	0.98
GR002	TET2	23	431	4	1
GR006	JAK2	725	1	190	0
GR006	TP53 p.141	367	543	6	1
GR006	TP53 p.350	359	546	11	1
GR005	JAK2	28	2	885	0
GR005	TP53 p.220	253	632	30	0.73
GR005	TP53 p.301	355	559	1	1
GR007	JAK2	129	8	568	0
GR007	TET2	133	549	23	0.88
GR007	EZH2	185	506	14	1
GR007	TP53 p.137	180	506	19	0.95
GR007	TP53 p.205	700	3	2	0.02
GR007	TP53 p.341	186	497	22	0.81
Supplementary Table 8b. Summary of mutation-specific homozygous status statistical testing for CP-TP53-MPN patients. Rows indicate each mutation for each sample.
P-values were derived using a one-tailed binomial test.
Significant values (p-value<0.05) indicate that the corresponding mutation has homozygous status, and are highlighted in bold.
sample	mutation	Number of cells per allelic status			p-value
		WT reference	Heterozygous	Homozygous
IF938	TP53	114	220	10	0.72
IF938	CALR Type1	15	322	7	1
IF9180	JAK2	42	566	23	0.91
IF9180	TET2 p.1594	470	160	1	1
IF9180	TET2 p.48	572	58	1	0.95
IF9180	TP53	472	157	2	1
IF9131	JAK2	62	779	25	1
IF9131	TET2	62	752	52	0.04
IF9131	TP53	830	36	0	1
IF9118	CALR Type2	24	1497	20	1
IF9118	TP53 p.235	1531	9	1	0.4
IF9118	TP53 p.238	1535	1	5	0
IF9118	SF3B1	1463	77	1	0.98
