# Supplementary material for: Single-cell multi-omics identifies chronic inflammation as a driver of TP53-mutant leukemic evolution
Source: Nat Genet. 2023 Sep 4;55(9):1531–41. doi: 10.1038/s41588-023-01480-1 (PMC10484789; doi:10.1038/s41588-023-01480-1)
Supplement: Source Data Fig. 3 — Relative to colony-forming assays in Fig. 3i,j. [file 41588_2023_1480_MOESM4_ESM.xlsx]

## Sheet: Fig. 3i
Donor	HSC colonies	Donor_type	Experiment
IF0902	4	Normal_donor	R1
IF0902	47	Normal_donor	R2
IF0902	42	Normal_donor	R3
IF0907	18	Normal_donor	R1
IF0907	18	Normal_donor	R2
IF0907	12	Normal_donor	R3
IF0914	6	Normal_donor	R1
IF0914	33	Normal_donor	R2
IF0914	NA	Normal_donor	R3
IF0920	1	Normal_donor	R1
IF0920	41	Normal_donor	R2
IF0920	15	Normal_donor	R3
IF0102	0	MF_donor	R1
IF0102	2	MF_donor	R2
IF0102	0	MF_donor	R3
IF0155	11	MF_donor	R1
IF0155	35	MF_donor	R2
IF0155	5	MF_donor	R3
IF0137	0	MF_donor	R1
IF0137	0	MF_donor	R2
IF0137	0	MF_donor	R3
IF0131	31	TP53-sAML_donor	R1
IF0131	7	TP53-sAML_donor	R2
IF0131	34	TP53-sAML_donor	R3
IF0391	62	TP53-sAML_donor	R1
IF0391	30	TP53-sAML_donor	R2
IF0391	52	TP53-sAML_donor	R3
GR001	3	TP53-sAML_donor	R1
GR001	6	TP53-sAML_donor	R2
GR001	0	TP53-sAML_donor	R3

## Sheet: Fig. 3j
Donor	HSC colonies	Donor_type
IF0911	13	Normal_donor
IF0917	10	Normal_donor
NBM68	10	Normal_donor
IF0920	7	Normal_donor
IF0155	14	MF_donor
IF0174	8	MF_donor
IF0164	5	MF_donor
IF0131	1	TP53-sAML_donor
IF0391	5	TP53-sAML_donor
GR001	5	TP53-sAML_donor
