# Supplementary material for: Single-cell multi-omics identifies chronic inflammation as a driver of TP53-mutant leukemic evolution
Source: Nat Genet. 2023 Sep 4;55(9):1531–41. doi: 10.1038/s41588-023-01480-1 (PMC10484789; doi:10.1038/s41588-023-01480-1)
Supplement: Source Data Fig. 6 — Relative to karyotypes scoring in Fig. 6b,c. [file 41588_2023_1480_MOESM5_ESM.xlsx]

## Sheet: Fig. 6b
mouse ID	treatment	well ID	CD45.1 or CD45.2	genotype	aberrant metaphases counted	total metaphases counted	Structural abnormalities	partial chromosome gains	whole chromosome gains	tetraploidy				total numbers				percentage in hundred metaphases
40-10	CTR	78-B5	CD45.1	Trp53R172H/+	6	8	7	6						p53CTR	p53polyIC	wtpolyIC		p53CTR	p53polyIC	wtpolyIC
40-14	CTR	B4	CD45.1	Trp53R172H/+	1	11				1			Structural abnormalities	8	33	0		15.3846	55	0
40-14	CTR	B5	CD45.1	Trp53R172H/+	0	10							partial chromosome gains	6	30	0		11.5385	50	0
51-5	CTR	79-B7	CD45.1	Trp53R172H/+	3	23	1		1	1			whole chromosome gains	1	5	0		1.92308	8.33333	0
40-3	polyIC	78-F2	CD45.1	Trp53R172H/+	11	20	18	23	1				tetraploidy	2	1	0		3.84615	1.66667	0
40-3	polyIC	78-F3	CD45.2	wt	0	1
40-5	polyIC	78-B2	CD45.1	Trp53R172H/+	10	19	11	6	4				total cells counted	52	60	25
40-5	polyIC	78-C3	CD45.2	wt	0	3
40-7	polyIC	B2	CD45.1	Trp53R172H/+	3	10	2	1
40-7	polyIC	B7	CD45.1	Trp53R172H/+	3	11	2			1
40-7	polyIC	C2	CD45.2	wt	0	21

## Sheet: Fig. 6c
	p53CTR			p53polyIC			wtpolyIC
	78-B5	B4+B5	79-B7	78-F2	78-B2	B2+B7	C2	78-C3	78-F3
number of aberrations per cell	1	1	1	1	3	1
	1		1	1	2	1
	3		1	7	1	1
	2			1	4	1
	4			10	2	1
	2			7	1	1
				5	2
				3	1
				1	4
				3	1
				3
